# Supplementary material for: Comparative genome analysis provides a foundation for defining salvinorin A biosynthesis in Salvia divinorum
Source: Nat Commun. 2026 Mar 23;17:3414. doi: 10.1038/s41467-026-70885-3 (PMC13069086; doi:10.1038/s41467-026-70885-3)
Supplement: Supplementary file 4 — Source Data [file 41467_2026_70885_MOESM4_ESM.xlsx]

## Sheet: Fig. 1b
Gene	tissue	trichome	leaf_standard	leaf_normal	Note
Sdiv04G25800	1.04274	303.239	7.51336	33.1238	SdKPS
Sdiv06G01760	2.16373	552.44	7.77404	31.0799	SdKLS
Sdiv11G10290	0	4545.08	81.2693	0	SdANS
Sdiv03G14100	1.69643	2827.26	181.094	15.7447	SdHDAS
Sdiv03G14090	1.39981	16862.5	300.721	47.648	SdDAS
Sdiv03G14095	0.878484	17384.4	378.088	13.1302	CYP728D27
Sdiv09G23780	1.36475	2013.25	114.952	0	SdCMT
Sdiv03G06170	0	2541.65	175.542	93.735
Sdiv03G06180	0.650286	1383.75	38.6673	0

## Sheet: Fig. 2
Fig. 2 Circos plot of the S. divinorum genome.
1. chromosome length			2. GC density					3. Gene density					4. repeat sequence information						5. miRNA information						6. rRNA information						7. snRNA information						8. tRNA information						9. TE element information
chr01	44623150		chr01	0	10000	0.4239		chr01	100000	200000	7		chr10	2	58	1	+		chr01	3246389	3246553	1	-		chr01	11286124	11286231	1	-		chr01	3038963	3039158	1	-		chr01	360691	360764	1	+		chr01	1	7661	1	+
chr02	33268200		chr01	9000	19000	0.3994		chr01	200000	300000	20		chr10	2	60	1	+		chr01	6159922	6160022	1	+		chr01	42840505	42840613	1	-		chr01	3687044	3687160	1	+		chr01	3746158	3746229	1	+		chr01	7566	7676	1	+
chr03	72591418		chr01	18000	28000	0.3969		chr01	300000	400000	22		chr10	9	60	1	+		chr01	12489279	12489474	1	+		chr01	42837667	42837778	1	-		chr01	4209053	4209149	1	-		chr01	4259281	4259353	1	+		chr01	7661	12929	1	+
chr04	52135465		chr01	27000	37000	0.4001		chr01	400000	500000	17		chr10	1	58	1	+		chr01	16232294	16232420	1	+		chr01	42849599	42849713	1	-		chr01	4209638	4209719	1	-		chr01	4263629	4263701	1	+		chr01	12912	19254	1	-
chr05	38083006		chr01	36000	46000	0.395		chr01	500000	600000	20		chr10	76	5070	1	+		chr01	28331790	28331981	1	-		chr01	42850081	42850197	1	-		chr01	4214639	4214720	1	+		chr01	4282637	4282710	1	+		chr01	19247	19363	1	+
chr06	64272772		chr01	45000	55000	0.3937		chr01	600000	700000	20		chr10	64	114	1	+		chr01	30986088	30986227	1	-		chr01	42850729	42850794	1	-		chr01	4215068	4215164	1	+		chr01	4487771	4487842	1	+		chr01	19364	22612	1	+
chr07	68073698		chr01	54000	64000	0.4129		chr01	700000	800000	16		chr10	5076	8563	1	+		chr02	1142894	1143002	1	-		chr01	44141964	44142123	1	-		chr01	4215825	4215891	1	+		chr01	5232917	5232990	1	+		chr01	22613	56953	1	-
chr08	72403737		chr01	63000	73000	0.3959		chr01	800000	900000	20		chr10	5076	8563	1	+		chr02	1562123	1562207	1	-		chr01	44228534	44228693	1	+		chr01	4979384	4979603	1	+		chr01	5724391	5724472	1	+		chr01	55654	65023	1	+
chr09	36113457		chr01	72000	82000	0.3904		chr01	900000	1000000	22		chr10	8588	42967	1	+		chr02	24898445	24898651	1	-		chr01	44242715	44242874	1	+		chr01	5566779	5566880	1	-		chr01	5728685	5728756	1	+		chr01	65024	80265	1	+
chr10	29056797		chr01	81000	91000	0.3922		chr01	1000000	1100000	23		chr10	8588	42967	1	+		chr02	31469942	31470044	1	-		chr01	44247290	44247449	1	+		chr01	5617664	5617752	1	+		chr01	5871032	5871103	1	+		chr01	66125	86736	1	-
chr11	31255382		chr01	90000	100000	0.425		chr01	1100000	1200000	19		chr10	8588	42967	1	+		chr03	291325	291514	1	+		chr01	44254612	44254771	1	+		chr01	5708031	5708122	1	-		chr01	6049059	6049132	1	+		chr01	86737	86858	1	-
			chr01	99000	109000	0.4173		chr01	1200000	1300000	18		chr10	43031	80010	1	+		chr03	583314	583409	1	+		chr01	44266771	44266930	1	+		chr01	7112355	7112459	1	+		chr01	516425	516512	1	+		chr01	86720	86858	1	-
			chr01	108000	118000	0.3933		chr01	1300000	1400000	21		chr10	43031	80010	1	+		chr03	587611	587743	1	+		chr01	44268179	44268338	1	-		chr01	8127791	8127989	1	-		chr01	6325050	6325121	1	+		chr01	86859	88761	1	+
			chr01	117000	127000	0.3855		chr01	1400000	1500000	21		chr10	84822	87161	1	+		chr03	7167330	7167423	1	+		chr01	44275266	44275425	1	-		chr01	8219286	8219389	1	-		chr01	6437003	6437074	1	+		chr01	88762	89073	1	-
			chr01	126000	136000	0.3859		chr01	1500000	1600000	13		chr10	84822	110420	1	+		chr03	9541996	9542083	1	+		chr01	44283753	44283912	1	-		chr01	8543016	8543117	1	-		chr01	8118857	8118929	1	+		chr01	89074	89203	1	-
			chr01	135000	145000	0.4221		chr01	1600000	1700000	11		chr10	87034	87283	1	+		chr03	10448594	10448713	1	+		chr01	44290994	44291153	1	-		chr01	9107955	9108171	1	-		chr01	9937516	9937587	1	+		chr01	89191	89363	1	+
			chr01	144000	154000	0.3906		chr01	1700000	1800000	6		chr10	87156	110420	1	+		chr03	26790906	26790995	1	+		chr01	44298315	44298474	1	-		chr01	9784563	9784660	1	+		chr01	10290233	10290304	1	+		chr01	89204	89232	1	-
			chr01	153000	163000	0.374		chr01	1800000	1900000	8		chr10	95469	95711	1	+		chr04	366520	366605	1	-		chr01	44305637	44305796	1	-		chr01	9905926	9906027	1	-		chr01	10371183	10371254	1	+		chr01	89262	89573	1	-
			chr01	162000	172000	0.3682		chr01	1900000	2000000	16		chr10	96291	110420	1	+		chr04	2510028	2510177	1	-		chr01	44312957	44313116	1	-		chr01	10633602	10633703	1	-		chr01	22394356	22394428	1	+		chr01	89564	90458	1	-
			chr01	171000	181000	0.3149		chr01	2000000	2100000	16		chr10	111764	111820	1	+		chr04	4592471	4592578	1	-		chr01	44344177	44344336	1	-		chr01	13958782	13958866	1	+		chr01	25071949	25072022	1	+		chr01	90459	91260	1	-
			chr01	180000	190000	0.3712		chr01	2100000	2200000	11		chr10	111764	111830	1	+		chr04	6792960	6793085	1	+		chr01	44386554	44386713	1	+		chr01	13958955	13959040	1	+		chr01	27500434	27500505	1	+		chr01	91261	94209	1	-
			chr01	189000	199000	0.4209		chr01	2200000	2300000	14		chr10	111799	111864	1	+		chr04	8235712	8235846	1	+		chr01	44447548	44447707	1	+		chr01	13959353	13959438	1	+		chr01	29297248	29297320	1	+		chr01	92311	97158	1	+
			chr01	198000	208000	0.4411		chr01	2300000	2400000	22		chr10	112451	112548	1	+		chr04	9200263	9200459	1	+		chr01	44203555	44203720	1	+		chr01	15388769	15388963	1	-		chr01	1094563	1094644	1	+		chr01	97159	98807	1	-
			chr01	207000	217000	0.3679		chr01	2400000	2500000	14		chr10	112348	112564	1	+		chr04	19070608	19070801	1	-		chr01	44097655	44097814	1	-		chr01	15392334	15392523	1	-		chr01	36891350	36891421	1	+		chr01	98808	99286	1	+
			chr01	216000	226000	0.3516		chr01	2500000	2600000	20		chr10	115184	115235	1	+		chr04	42871196	42871295	1	+		chr01	44105991	44106150	1	-		chr01	15400026	15400186	1	-		chr01	38054605	38054678	1	+		chr01	99172	99308	1	+
			chr01	225000	235000	0.4007		chr01	2600000	2700000	26		chr10	118967	119014	1	+		chr04	46757950	46758045	1	+		chr01	44125160	44125319	1	-		chr01	15418373	15418567	1	-		chr01	39482496	39482566	1	+		chr01	99241	99285	1	-
			chr01	234000	244000	0.3742		chr01	2700000	2800000	14		chr10	119926	119982	1	+		chr05	3088893	3089080	1	+		chr01	44164375	44164534	1	-		chr01	15488405	15488505	1	-		chr01	41881989	41882061	1	+		chr01	99286	108576	1	+
			chr01	243000	253000	0.4038		chr01	2800000	2900000	16		chr10	119926	119992	1	+		chr05	22874576	22874714	1	-		chr01	44214352	44214511	1	+		chr01	15495765	15495960	1	+		chr01	41760451	41760522	1	-		chr01	108577	109220	1	+
			chr01	252000	262000	0.3758		chr01	2900000	3000000	19		chr10	119961	120026	1	+		chr05	27846941	27847049	1	-		chr01	44321949	44322108	1	-		chr01	15496345	15496545	1	+		chr01	40419925	40419998	1	-		chr01	109221	109298	1	-
			chr01	261000	271000	0.3783		chr01	3000000	3100000	18		chr10	120570	120690	1	+		chr05	31573915	31574035	1	-		chr01	44329271	44329430	1	-		chr01	16102928	16103113	1	+		chr01	38054737	38054821	1	-		chr01	108787	109324	1	-
			chr01	270000	280000	0.3922		chr01	3100000	3200000	11		chr10	120613	120683	1	+		chr05	35208635	35208726	1	-		chr01	44400846	44401005	1	+		chr01	16597754	16597852	1	-		chr01	37935031	37935103	1	-		chr01	109321	112927	1	-
			chr01	279000	289000	0.3875		chr01	3200000	3300000	19		chr10	120510	120700	1	+		chr05	35208804	35208896	1	-		chr01	44465546	44465705	1	+		chr01	24275887	24275991	1	-		chr01	29950577	29950650	1	-		chr01	112928	114894	1	+
			chr01	288000	298000	0.3665		chr01	3300000	3400000	17		chr10	120655	120711	1	+		chr05	35212450	35212547	1	-		chr01	44480183	44480342	1	+		chr01	26966258	26966359	1	+		chr01	28335125	28335211	1	-		chr01	114792	114884	1	+
			chr01	297000	307000	0.3492		chr01	3400000	3500000	24		chr10	122445	122521	1	+		chr05	35213698	35213790	1	+		chr01	44487503	44487662	1	+		chr01	29320313	29320414	1	+		chr01	2103246	2103319	1	+		chr01	114885	118573	1	-
			chr01	306000	316000	0.3738		chr01	3500000	3600000	16		chr10	122597	122631	1	+		chr06	581053	581242	1	-		chr01	44494824	44494983	1	+		chr01	30146574	30146761	1	+		chr01	25050008	25050079	1	-		chr01	118574	127882	1	+
			chr01	315000	325000	0.39		chr01	3600000	3700000	18		chr10	123038	123107	1	+		chr06	2167611	2167698	1	-		chr01	44502145	44502304	1	+		chr01	30487936	30488038	1	+		chr01	12064564	12064636	1	-		chr01	127883	133902	1	-
			chr01	324000	334000	0.3747		chr01	3700000	3800000	12		chr10	125387	125457	1	+		chr06	3764146	3764330	1	-		chr01	44509466	44509625	1	+		chr01	31883442	31883551	1	+		chr01	11410818	11410898	1	-		chr01	133864	137926	1	-
			chr01	333000	343000	0.3767		chr01	3800000	3900000	19		chr10	125387	125457	1	+		chr06	6385072	6385171	1	-		chr01	44516787	44516946	1	+		chr01	31883883	31884004	1	+		chr01	9380339	9380410	1	-		chr01	137898	147894	1	-
			chr01	342000	352000	0.3605		chr01	3900000	4000000	17		chr10	125387	125461	1	+		chr06	6455575	6455701	1	+		chr01	44523937	44524096	1	+		chr01	31884320	31884443	1	+		chr01	7686839	7686920	1	-		chr01	147895	148054	1	-
			chr01	351000	361000	0.3744		chr01	4000000	4100000	18		chr10	135358	135428	1	+		chr06	7028602	7028689	1	+		chr01	44531087	44531246	1	+		chr01	32399046	32399148	1	-		chr01	7615850	7615921	1	-		chr01	148055	148272	1	-
			chr01	360000	370000	0.3665		chr01	4100000	4200000	15		chr10	135379	135421	1	+		chr06	13606597	13606694	1	+		chr01	44538237	44538396	1	+		chr01	34949372	34949432	1	+		chr01	7427394	7427466	1	-		chr01	148273	148375	1	+
			chr01	369000	379000	0.3343		chr01	4200000	4300000	16		chr10	135383	135598	1	+		chr06	25844882	25845081	1	-		chr01	44545387	44545546	1	+		chr01	36211962	36212064	1	-		chr01	7184776	7184849	1	-		chr01	148272	148308	1	+
			chr01	378000	388000	0.3714		chr01	4300000	4400000	16		chr10	135383	135605	1	+		chr06	25881796	25881995	1	-		chr01	44552536	44552695	1	+		chr01	36480731	36480852	1	-		chr01	6001857	6001929	1	-		chr01	148309	148568	1	+
			chr01	387000	397000	0.375		chr01	4400000	4500000	11		chr10	135383	135605	1	+		chr06	27157083	27157184	1	+		chr01	44559686	44559845	1	+		chr01	36696077	36696154	1	+		chr01	4926287	4926359	1	-		chr01	148418	148587	1	-
			chr01	396000	406000	0.3992		chr01	4500000	4600000	21		chr10	143990	144195	1	+		chr06	33045664	33045746	1	-		chr01	44566836	44566995	1	+		chr01	38758006	38758108	1	-		chr01	2504402	2504474	1	+		chr01	148562	149696	1	+
			chr01	405000	415000	0.3022		chr01	4600000	4700000	14		chr10	155130	155210	1	+		chr07	4216510	4216613	1	+		chr01	44573986	44574145	1	+		chr02	143353	143454	1	+		chr01	4777423	4777494	1	-		chr01	149041	149838	1	-
			chr01	414000	424000	0.3897		chr01	4700000	4800000	16		chr10	158711	158812	1	+		chr07	4241400	4241505	1	-		chr01	44581136	44581295	1	+		chr02	496778	496887	1	-		chr01	4624905	4624988	1	-		chr01	149808	149829	1	-
			chr01	423000	433000	0.3846		chr01	4800000	4900000	18		chr10	158711	158812	1	+		chr07	14959347	14959448	1	+		chr01	44588286	44588445	1	+		chr02	1040335	1040487	1	-		chr01	4471103	4471176	1	-		chr01	149830	150016	1	+
			chr01	432000	442000	0.3688		chr01	4900000	5000000	15		chr10	161979	162190	1	+		chr07	26497367	26497478	1	-		chr01	44595436	44595595	1	+		chr02	1466177	1466280	1	+		chr01	4264960	4265031	1	-		chr01	149883	150100	1	-
			chr01	441000	451000	0.3974		chr01	5000000	5100000	16		chr10	163426	163468	1	+		chr07	42069437	42069517	1	-		chr01	44602586	44602745	1	+		chr02	1482888	1482989	1	-		chr01	4260131	4260203	1	-		chr01	149969	150152	1	+
			chr01	450000	460000	0.4006		chr01	5100000	5200000	17		chr10	165383	165409	1	+		chr07	49377866	49377953	1	+		chr01	44609736	44609895	1	+		chr02	1483031	1483134	1	-		chr01	3218426	3218498	1	-		chr01	150009	150130	1	-
			chr01	459000	469000	0.341		chr01	5200000	5300000	18		chr10	166916	167091	1	+		chr07	60697144	60697287	1	+		chr01	44616886	44617045	1	+		chr02	1486664	1486748	1	-		chr01	2802547	2802619	1	-		chr01	150101	150129	1	-
			chr01	468000	478000	0.3483		chr01	5300000	5400000	19		chr10	174255	174292	1	+		chr07	62515639	62515728	1	-		chr01	44458218	44458374	1	+		chr02	2418476	2418583	1	+		chr01	2561413	2561486	1	+		chr01	150131	150154	1	+
			chr01	477000	487000	0.3507		chr01	5400000	5500000	14		chr10	175635	175704	1	+		chr07	62522491	62522584	1	-		chr01	44366646	44366805	1	-		chr02	2819608	2819710	1	+		chr01	2588523	2588604	1	+		chr01	150155	150200	1	-
			chr01	486000	496000	0.3444		chr01	5500000	5600000	15		chr10	175659	175715	1	+		chr08	515412	515528	1	+		chr01	44408170	44408329	1	+		chr02	2836794	2836853	1	+		chr01	2719323	2719394	1	+		chr01	150160	150456	1	-
			chr01	495000	505000	0.3432		chr01	5600000	5700000	9		chr10	175662	175732	1	+		chr08	1086447	1086575	1	-		chr01	44440227	44440386	1	+		chr02	3371934	3372025	1	+		chr01	3030367	3030439	1	+		chr01	150201	150685	1	+
			chr01	504000	514000	0.3766		chr01	5700000	5800000	15		chr10	177180	177256	1	+		chr08	1116566	1116648	1	-		chr01	44423333	44423492	1	+		chr02	3372111	3372199	1	+		chr02	507392	507463	1	+		chr01	150426	150712	1	+
			chr01	513000	523000	0.3338		chr01	5800000	5900000	15		chr10	177632	177681	1	+		chr08	3792109	3792200	1	+		chr01	9438788	9438880	1	-		chr02	3372314	3372402	1	+		chr02	3052547	3052619	1	+		chr01	150457	150756	1	-
			chr01	522000	532000	0.3943		chr01	5900000	6000000	13		chr10	182629	182674	1	+		chr08	6063537	6063674	1	+		chr01	44090402	44090470	1	-		chr02	3537941	3538037	1	+		chr02	3114542	3114614	1	+		chr01	153597	153608	1	+
			chr01	531000	541000	0.3155		chr01	6000000	6100000	15		chr10	182641	182685	1	+		chr08	6168091	6168195	1	+		chr01	44521891	44523715	1	+		chr02	3728832	3728939	1	-		chr02	3222566	3222637	1	+		chr01	153609	153660	1	-
			chr01	540000	550000	0.3721		chr01	6100000	6200000	17		chr10	194582	194657	1	+		chr08	12112733	12112879	1	+		chr01	44529041	44530865	1	+		chr02	5132106	5132207	1	-		chr02	3242764	3242843	1	+		chr01	153627	153684	1	+
			chr01	549000	559000	0.3719		chr01	6200000	6300000	15		chr10	195439	195481	1	+		chr08	23497138	23497271	1	+		chr01	44536191	44538015	1	+		chr02	6342903	6343006	1	-		chr02	3384114	3384187	1	+		chr01	153685	155171	1	+
			chr01	558000	568000	0.383		chr01	6300000	6400000	19		chr10	210472	210768	1	+		chr08	30862652	30862763	1	-		chr01	44543341	44545165	1	+		chr02	6343222	6343327	1	-		chr02	3729355	3729427	1	+		chr01	154886	155067	1	+
			chr01	567000	577000	0.377		chr01	6400000	6500000	16		chr10	210472	210769	1	+		chr08	49952365	49952503	1	-		chr01	44564790	44566614	1	+		chr02	6527736	6527844	1	-		chr02	3815683	3815754	1	+		chr01	155068	155388	1	+
			chr01	576000	586000	0.4178		chr01	6500000	6600000	18		chr10	210527	210715	1	+		chr08	50848247	50848345	1	-		chr01	44571940	44573764	1	+		chr02	8712942	8713043	1	+		chr02	9409121	9409194	1	+		chr01	155153	155564	1	-
			chr01	585000	595000	0.4158		chr01	6600000	6700000	13		chr10	210740	210775	1	+		chr08	62552330	62552417	1	-		chr01	44593390	44595214	1	+		chr02	9106417	9106520	1	+		chr02	11805563	11805635	1	+		chr01	155567	155639	1	-
			chr01	594000	604000	0.3383		chr01	6700000	6800000	16		chr10	212843	212899	1	+		chr08	64584973	64585059	1	+		chr01	44614840	44616664	1	+		chr02	10452807	10452907	1	-		chr02	26079067	26079140	1	+		chr01	156038	156808	1	-
			chr01	603000	613000	0.3661		chr01	6800000	6900000	14		chr10	212789	212903	1	+		chr08	70724663	70724753	1	-		chr01	44492778	44494602	1	+		chr02	10718214	10718325	1	-		chr02	816745	816817	1	+		chr01	156659	156724	1	+
			chr01	612000	622000	0.3395		chr01	6900000	7000000	15		chr10	212843	212912	1	+		chr08	70937458	70937584	1	-		chr01	44500099	44501923	1	+		chr02	10883211	10883312	1	-		chr02	26891360	26891431	1	+		chr01	156725	156987	1	+
			chr01	621000	631000	0.3038		chr01	7000000	7100000	21		chr10	220463	220535	1	+		chr08	71955935	71956065	1	-		chr01	44507420	44509244	1	+		chr02	11597912	11597999	1	-		chr02	27046317	27046389	1	+		chr01	156945	156958	1	+
			chr01	630000	640000	0.3666		chr01	7100000	7200000	12		chr10	222144	222183	1	+		chr08	71956142	71956275	1	-		chr01	44514741	44516565	1	+		chr02	18838173	18838274	1	-		chr02	27375006	27375084	1	+		chr01	156959	157034	1	-
			chr01	639000	649000	0.3694		chr01	7200000	7300000	13		chr10	222247	222286	1	+		chr08	71956359	71956495	1	-		chr01	44550490	44552314	1	+		chr02	20708797	20708891	1	-		chr02	28988596	28988667	1	+		chr01	156968	157400	1	-
			chr01	648000	658000	0.3719		chr01	7300000	7400000	13		chr10	222372	222477	1	+		chr09	2664212	2664342	1	-		chr01	44557640	44559464	1	+		chr02	22709820	22710014	1	+		chr02	29140854	29140926	1	+		chr01	157402	157681	1	-
			chr01	657000	667000	0.3638		chr01	7400000	7500000	4		chr10	222458	222496	1	+		chr09	23920095	23920284	1	+		chr01	44579090	44580914	1	+		chr02	23445736	23445820	1	+		chr02	30148430	30148503	1	+		chr01	159359	159485	1	+
			chr01	666000	676000	0.3871		chr01	7500000	7600000	14		chr10	223622	223656	1	+		chr09	24361643	24361752	1	-		chr01	44586240	44588064	1	+		chr02	23445910	23445995	1	+		chr02	30588201	30588272	1	+		chr01	159595	159681	1	+
			chr01	675000	685000	0.3785		chr01	7600000	7700000	13		chr10	223625	223670	1	+		chr09	26540798	26540900	1	-		chr01	44600540	44602364	1	+		chr02	23681722	23681824	1	+		chr02	31771350	31771422	1	+		chr01	159631	159721	1	-
			chr01	684000	694000	0.3763		chr01	7700000	7800000	11		chr10	231944	231999	1	+		chr09	31509737	31509861	1	+		chr01	44607690	44609514	1	+		chr02	23682458	23682613	1	-		chr02	31787545	31787617	1	+		chr01	163232	163679	1	-
			chr01	693000	703000	0.3846		chr01	7800000	7900000	17		chr10	235622	235673	1	+		chr09	31546425	31546537	1	-		chr01	44252566	44254390	1	+		chr02	26747593	26747701	1	-		chr02	32670320	32670391	1	+		chr01	163780	163868	1	-
			chr01	702000	712000	0.3752		chr01	7900000	8000000	12		chr10	236420	236683	1	+		chr09	33624226	33624423	1	+		chr01	44268560	44270384	1	-		chr02	26747922	26748030	1	-		chr02	1487683	1487754	1	+		chr01	163870	164086	1	-
			chr01	711000	721000	0.3999		chr01	8000000	8100000	21		chr10	236420	236683	1	+		chr09	35326536	35326624	1	-		chr01	44298696	44300520	1	-		chr02	26748509	26748599	1	-		chr02	31771108	31771180	1	-		chr01	164072	164201	1	-
			chr01	720000	730000	0.407		chr01	8100000	8200000	8		chr10	236670	236820	1	+		chr10	1470678	1470818	1	-		chr01	44485458	44487281	1	+		chr02	26748626	26748715	1	-		chr02	30549182	30549266	1	-		chr01	164087	164109	1	+
			chr01	729000	739000	0.3587		chr01	8200000	8300000	15		chr10	238871	238989	1	+		chr10	1955155	1955262	1	+		chr01	44284134	44285957	1	-		chr02	27127550	27127630	1	-		chr02	30544484	30544541	1	-		chr01	166449	166590	1	+
			chr01	738000	748000	0.3159		chr01	8300000	8400000	3		chr10	242995	243230	1	+		chr10	2749794	2749879	1	+		chr01	44291375	44293199	1	-		chr02	27192890	27192991	1	-		chr02	29501101	29501173	1	-		chr01	167863	167962	1	-
			chr01	747000	757000	0.3988		chr01	8400000	8500000	8		chr10	246247	246350	1	+		chr10	6347517	6347590	1	+		chr01	44306018	44307842	1	-		chr02	27574336	27574444	1	-		chr02	29498765	29498837	1	-		chr01	170201	170211	1	+
			chr01	756000	766000	0.369		chr01	8500000	8600000	9		chr10	248800	248862	1	+		chr10	22998215	22998333	1	-		chr01	44463493	44465324	1	+		chr02	27575171	27575261	1	-		chr02	29485250	29485322	1	-		chr01	170212	170422	1	-
			chr01	765000	775000	0.3842		chr01	8600000	8700000	9		chr10	248803	248862	1	+		chr10	25942612	25942711	1	+		chr01	44322330	44324154	1	-		chr02	27613542	27613643	1	+		chr02	28977336	28977409	1	-		chr01	170241	170471	1	+
			chr01	774000	784000	0.3702		chr01	8700000	8800000	13		chr10	248800	248862	1	+		chr10	27231914	27232058	1	+		chr01	44367027	44368850	1	-		chr02	28423637	28423837	1	+		chr02	27546416	27546487	1	-		chr01	170423	170471	1	+
			chr01	783000	793000	0.3648		chr01	8800000	8900000	8		chr10	250076	250105	1	+		chr10	27456923	27457011	1	+		chr01	44406124	44407948	1	+		chr02	29926300	29926401	1	-		chr02	27526284	27526355	1	-		chr01	170467	170960	1	+
			chr01	792000	802000	0.361		chr01	8900000	9000000	11		chr10	250984	251049	1	+		chr11	3634923	3635026	1	-		chr01	44142345	44144170	1	-		chr02	30553350	30553452	1	-		chr02	27161657	27161737	1	-		chr01	170472	170517	1	-
			chr01	801000	811000	0.448		chr01	9000000	9100000	13		chr10	257863	258101	1	+		chr11	4364973	4365060	1	+		chr01	44445502	44447326	1	+		chr02	31857067	31857168	1	+		chr02	1517347	1517418	1	+		chr01	170895	171022	1	-
			chr01	810000	820000	0.398		chr01	9100000	9200000	11		chr10	272734	272772	1	+		chr11	4944794	4944996	1	+		chr01	44391831	44393406	1	+		chr02	31883371	31883472	1	+		chr02	26082580	26082653	1	-		chr01	170953	171870	1	+
			chr01	819000	829000	0.3797		chr01	9200000	9300000	2		chr10	272963	273074	1	+		chr11	7107974	7108060	1	+		chr01	44470821	44472084	1	+		chr02	32042536	32042688	1	-		chr02	24842464	24842536	1	-		chr01	171679	171937	1	-
			chr01	828000	838000	0.3624		chr01	9300000	9400000	6		chr10	273551	273614	1	+		chr11	11112876	11112998	1	-		chr01	44182089	44183352	1	+		chr02	32046169	32046321	1	-		chr02	24404385	24404455	1	-		chr01	171855	171948	1	+
			chr01	837000	847000	0.3527		chr01	9400000	9500000	11		chr10	274265	274405	1	+		chr11	25891219	25891305	1	+		chr01	44118783	44120046	1	-		chr02	32049554	32049706	1	-		chr02	23593891	23593970	1	-		chr01	171949	172923	1	-
			chr01	846000	856000	0.3598		chr01	9500000	9600000	7		chr10	274304	274371	1	+								chr01	44135585	44136848	1	-		chr02	32052635	32052787	1	-		chr02	20884920	20884992	1	-		chr01	172072	173178	1	+
			chr01	855000	865000	0.389		chr01	9600000	9700000	4		chr10	274325	274393	1	+								chr01	44413445	44414708	1	+		chr02	32699794	32699895	1	+		chr02	9896268	9896338	1	-		chr01	172432	173289	1	-
			chr01	864000	874000	0.3785		chr01	9700000	9800000	11		chr10	274595	274649	1	+								chr01	44219460	44220720	1	+		chr03	132769	132870	1	+		chr02	5736717	5736790	1	-		chr01	172917	173346	1	-
			chr01	873000	883000	0.3499		chr01	9800000	9900000	12		chr10	274516	275085	1	+								chr01	44099893	44101156	1	-		chr03	470932	471110	1	-		chr02	4900282	4900353	1	-		chr01	173164	175007	1	+
			chr01	882000	892000	0.348		chr01	9900000	10000000	13		chr10	275525	275586	1	+								chr01	44452683	44453946	1	+		chr03	696176	696279	1	-		chr02	4127111	4127182	1	-		chr01	173848	175070	1	+
			chr01	891000	901000	0.3686		chr01	10000000	10100000	13		chr10	275766	275790	1	+								chr01	44172537	44173800	1	-		chr03	915882	915994	1	+		chr02	3641380	3641451	1	-		chr01	174536	174644	1	-
			chr01	900000	910000	0.3794		chr01	10100000	10200000	11		chr10	276195	276241	1	+								chr01	44315568	44316831	1	-		chr03	916549	916669	1	+		chr02	1701661	1701744	1	+		chr01	174645	175387	1	-
			chr01	909000	919000	0.3888		chr01	10200000	10300000	6		chr10	276268	276331	1	+								chr01	44337796	44339059	1	-		chr03	916914	917034	1	+		chr02	3639776	3639855	1	-		chr01	175036	175686	1	+
			chr01	918000	928000	0.3449		chr01	10300000	10400000	10		chr10	277448	277506	1	+								chr01	44278002	44279262	1	-		chr03	917380	917540	1	+		chr02	3115702	3115774	1	-		chr01	175327	175391	1	+
			chr01	927000	937000	0.3611		chr01	10400000	10500000	6		chr10	277513	277575	1	+								chr01	44208823	44210086	1	+		chr03	918146	918266	1	+		chr02	2670168	2670247	1	-		chr01	175388	175468	1	-
			chr01	936000	946000	0.3906		chr01	10500000	10600000	7		chr10	279052	279080	1	+								chr01	44256978	44258241	1	+		chr03	918589	918708	1	+		chr02	2287528	2287607	1	-		chr01	175392	176508	1	+
			chr01	945000	955000	0.371		chr01	10600000	10700000	4		chr10	289246	289279	1	+								chr01	44428198	44429461	1	+		chr03	919156	919284	1	+		chr02	2275560	2275639	1	-		chr01	176308	176747	1	-
			chr01	954000	964000	0.3264		chr01	10700000	10800000	4		chr10	292557	292589	1	+								chr01	44091277	44092538	1	-		chr03	919760	919880	1	+		chr02	1835563	1835635	1	-		chr01	176509	176774	1	+
			chr01	963000	973000	0.3563		chr01	10800000	10900000	6		chr10	293904	294550	1	+								chr01	44233809	44235072	1	+		chr03	920365	920525	1	+		chr02	1382192	1382265	1	-		chr01	176748	176850	1	+
			chr01	972000	982000	0.3148		chr01	10900000	11000000	7		chr10	296843	296901	1	+								chr01	44157999	44159258	1	-		chr03	1024268	1024387	1	-		chr02	1377621	1377694	1	-		chr01	176790	176996	1	+
			chr01	981000	991000	0.3905		chr01	11000000	11100000	8		chr10	297133	297283	1	+								chr01	44245833	44247068	1	+		chr03	2022772	2022898	1	-		chr02	1224379	1224459	1	-		chr01	176851	176933	1	-
			chr01	990000	1000000	0.3736		chr01	11100000	11200000	9		chr10	297262	297297	1	+								chr01	44621990	44623150	1	+		chr03	2022974	2023100	1	-		chr02	758482	758543	1	-		chr01	179042	179304	1	-
			chr01	999000	1009000	0.4518		chr01	11200000	11300000	7		chr10	297627	297660	1	+								chr01	44329652	44330691	1	-		chr03	2023248	2023372	1	-		chr02	1930433	1930515	1	+		chr01	179086	180457	1	-
			chr01	1008000	1018000	0.3767		chr01	11300000	11400000	4		chr10	297885	297917	1	+								chr01	44479096	44479961	1	+		chr03	3323924	3324026	1	-		chr02	577054	577124	1	-		chr01	180276	180291	1	-
			chr01	1017000	1027000	0.4119		chr01	11400000	11500000	6		chr10	298098	298167	1	+								chr01	44106372	44107064	1	-		chr03	3327971	3328073	1	-		chr02	1978091	1978163	1	+		chr01	180292	180477	1	-
			chr01	1026000	1036000	0.3871		chr01	11500000	11600000	8		chr10	299213	299261	1	+								chr01	44360813	44361529	1	-		chr03	3550658	3550760	1	+		chr02	2262891	2262970	1	+		chr01	183703	183862	1	+
			chr01	1035000	1045000	0.4106		chr01	11600000	11700000	8		chr10	299476	299625	1	+								chr01	44125541	44126118	1	-		chr03	4064698	4064823	1	+		chr02	2792017	2792100	1	+		chr01	184036	184179	1	-
			chr01	1044000	1054000	0.3883		chr01	11700000	11800000	10		chr10	299709	300054	1	+								chr01	44227735	44228312	1	+		chr03	4094952	4095058	1	+		chr03	460090	460170	1	+		chr01	184052	184365	1	-
			chr01	1053000	1063000	0.3616		chr01	11800000	11900000	6		chr10	301045	301103	1	+								chr01	44400047	44400624	1	+		chr03	4748146	4748235	1	-		chr03	6233399	6233479	1	+		chr01	184180	184217	1	+
			chr01	1062000	1072000	0.422		chr01	11900000	12000000	3		chr10	301491	301567	1	+								chr01	44265971	44266549	1	+		chr03	7788014	7788134	1	-		chr03	6367952	6368022	1	+		chr01	184317	184372	1	-
			chr01	1071000	1081000	0.3199		chr01	12000000	12100000	6		chr10	301491	301765	1	+								chr01	44439428	44440005	1	+		chr03	8257214	8257304	1	-		chr03	6819635	6819718	1	+		chr01	188000	188143	1	-
			chr01	1080000	1090000	0.3828		chr01	12100000	12200000	3		chr10	301561	301658	1	+								chr01	44344558	44345134	1	-		chr03	8526786	8526866	1	-		chr03	7708773	7708854	1	+		chr01	189580	189873	1	+
			chr01	1089000	1099000	0.3969		chr01	12200000	12300000	1		chr10	301517	301765	1	+								chr01	44422534	44423111	1	+		chr03	8672830	8672925	1	+		chr03	8286323	8286395	1	+		chr01	190139	206040	1	-
			chr01	1098000	1108000	0.3721		chr01	12300000	12400000	5		chr10	302476	302531	1	+								chr01	44385755	44386332	1	+		chr03	8974845	8975005	1	-		chr03	8343794	8343865	1	+		chr01	206041	207159	1	-
			chr01	1107000	1117000	0.3719		chr01	12400000	12500000	5		chr10	302614	302664	1	+								chr01	44241916	44242493	1	+		chr03	9153562	9153764	1	-		chr03	8479337	8479409	1	+		chr01	209476	209865	1	+
			chr01	1116000	1126000	0.3755		chr01	12500000	12600000	5		chr10	302754	302787	1	+								chr01	44457435	44457993	1	+		chr03	9154102	9154323	1	-		chr03	8894946	8895025	1	+		chr01	212652	212686	1	-
			chr01	1125000	1135000	0.3749		chr01	12600000	12700000	6		chr10	312963	312996	1	+								chr01	44213572	44214130	1	+		chr03	9338124	9338229	1	+		chr03	9427849	9427921	1	+		chr01	215875	216060	1	-
			chr01	1134000	1144000	0.3842		chr01	12700000	12800000	4		chr10	315335	315390	1	+								chr01	44202756	44203333	1	+		chr03	9655482	9655546	1	+		chr03	11377147	11377219	1	+		chr01	216056	216734	1	-
			chr01	1143000	1153000	0.3628		chr01	12800000	12900000	5		chr10	321429	321474	1	+								chr01	44098036	44098597	1	-		chr03	10041691	10041816	1	-		chr03	2367408	2367480	1	+		chr01	216734	217345	1	-
			chr01	1152000	1162000	0.3432		chr01	12900000	13000000	12		chr10	321436	321478	1	+								chr01	44275647	44276199	1	-		chr03	10205832	10205917	1	+		chr03	12649915	12649987	1	+		chr01	217619	217745	1	-
			chr01	1161000	1171000	0.3791		chr01	13000000	13100000	3		chr10	334919	334956	1	+								chr01	44164756	44165250	1	-		chr03	10447826	10447930	1	+		chr03	13215049	13215120	1	+		chr01	218025	218826	1	-
			chr01	1170000	1180000	0.3537		chr01	13100000	13200000	8		chr10	334958	334987	1	+								chr01	44360454	44360806	1	-		chr03	10620026	10620127	1	+		chr03	13246475	13246546	1	+		chr01	221219	221596	1	-
			chr01	1179000	1189000	0.3792		chr01	13200000	13300000	6		chr10	340088	340170	1	+								chr01	44090692	44090966	1	-		chr03	11575663	11575757	1	+		chr03	15145491	15145563	1	+		chr01	221742	221821	1	-
			chr01	1188000	1198000	0.3942		chr01	13300000	13400000	6		chr10	344218	344246	1	+								chr01	33555243	33555446	1	-		chr03	11725799	11725905	1	-		chr03	17995588	17995661	1	+		chr01	221746	221850	1	-
			chr01	1197000	1207000	0.4166		chr01	13400000	13500000	6		chr10	344419	344460	1	+								chr01	44313338	44313457	1	-		chr03	12367743	12367844	1	+		chr03	18852988	18853060	1	+		chr01	221955	221991	1	+
			chr01	1206000	1216000	0.3682		chr01	13500000	13600000	7		chr10	344426	344470	1	+								chr01	5632686	5632788	1	+		chr03	12588078	12588237	1	-		chr03	20373433	20373496	1	+		chr01	221992	222029	1	+
			chr01	1215000	1225000	0.3639		chr01	13600000	13700000	5		chr10	345216	345248	1	+								chr01	32514272	32514366	1	+		chr03	15658850	15658971	1	+		chr03	22988595	22988667	1	+		chr01	222030	222297	1	-
			chr01	1224000	1234000	0.3836		chr01	13700000	13800000	6		chr10	355648	355679	1	+								chr01	5632393	5632473	1	-		chr03	15755635	15755757	1	-		chr03	26383756	26383837	1	+		chr01	222302	222313	1	+
			chr01	1233000	1243000	0.346		chr01	13800000	13900000	6		chr10	355721	355751	1	+								chr01	4411430	4411519	1	+		chr03	16989067	16989204	1	-		chr03	28312510	28312582	1	+		chr01	222320	222384	1	-
			chr01	1242000	1252000	0.3929		chr01	13900000	14000000	5		chr10	380959	381033	1	+								chr01	32514677	32514765	1	-		chr03	19402097	19402199	1	+		chr03	3847353	3847434	1	+		chr01	225788	225813	1	+
			chr01	1251000	1261000	0.3543		chr01	14000000	14100000	11		chr10	381978	382011	1	+								chr01	32514806	32514884	1	+		chr03	20099119	20099220	1	-		chr03	29573665	29573722	1	+		chr01	225814	225872	1	-
			chr01	1260000	1270000	0.3416		chr01	14100000	14200000	5		chr10	413321	413482	1	+								chr01	44479044	44479093	1	+		chr03	23332833	23333051	1	-		chr03	31360837	31360908	1	+		chr01	225821	225835	1	-
			chr01	1269000	1279000	0.3994		chr01	14200000	14300000	2		chr10	417353	417395	1	+								chr01	32678453	32678527	1	-		chr03	24035289	24035388	1	+		chr03	57515833	57515914	1	+		chr01	225836	225904	1	+
			chr01	1278000	1288000	0.3673		chr01	14300000	14400000	1		chr10	438729	438787	1	+								chr01	32514588	32514676	1	-		chr03	26918615	26918734	1	+		chr03	57886892	57886973	1	+		chr01	225905	225918	1	-
			chr01	1287000	1297000	0.3706		chr01	14400000	14500000	11		chr10	440668	440821	1	+								chr01	32678804	32678924	1	-		chr03	26919167	26919268	1	+		chr03	58841317	58841396	1	+		chr01	226481	228079	1	+
			chr01	1296000	1306000	0.4273		chr01	14500000	14600000	6		chr10	440668	440812	1	+								chr01	44096477	44096671	1	-		chr03	27751164	27751265	1	+		chr03	63090666	63090736	1	+		chr01	228906	229204	1	+
			chr01	1305000	1315000	0.347		chr01	14600000	14700000	2		chr10	440668	440812	1	+								chr01	44140786	44140980	1	-		chr03	29294490	29294587	1	-		chr03	63488731	63488804	1	+		chr01	228937	229238	1	-
			chr01	1314000	1324000	0.3076		chr01	14700000	14800000	4		chr10	451334	451410	1	+								chr01	44204698	44204892	1	+		chr03	29365614	29365716	1	-		chr03	63516162	63516233	1	+		chr01	229288	230496	1	+
			chr01	1323000	1333000	0.3139		chr01	14800000	14900000	10		chr10	453726	453788	1	+								chr01	44215326	44215520	1	+		chr03	29789767	29789866	1	+		chr03	64246230	64246301	1	+		chr01	230589	230677	1	+
			chr01	1332000	1342000	0.3128		chr01	14900000	15000000	3		chr10	459246	459302	1	+								chr01	44248433	44248627	1	+		chr03	30374898	30375026	1	+		chr03	66699770	66699841	1	+		chr01	231314	231565	1	-
			chr01	1341000	1351000	0.3334		chr01	15000000	15100000	4		chr10	460369	460434	1	+								chr01	44274088	44274282	1	-		chr03	30877829	30877930	1	-		chr03	3848448	3848529	1	+		chr01	231563	231579	1	+
			chr01	1350000	1360000	0.3626		chr01	15100000	15200000	7		chr10	466204	466303	1	+								chr01	44282575	44282769	1	-		chr03	49800898	49800997	1	+		chr03	66702833	66702903	1	+		chr01	231580	231804	1	-
			chr01	1359000	1369000	0.3839		chr01	15200000	15300000	6		chr10	466871	466900	1	+								chr01	44297137	44297331	1	-		chr03	52547238	52547339	1	+		chr03	67980974	67981046	1	+		chr01	231805	231839	1	+
			chr01	1368000	1378000	0.3903		chr01	15300000	15400000	11		chr10	467017	467061	1	+								chr01	44311779	44311973	1	-		chr03	54048763	54048864	1	-		chr03	67984275	67984346	1	+		chr01	233731	233823	1	+
			chr01	1377000	1387000	0.4013		chr01	15400000	15500000	10		chr10	466871	467178	1	+								chr01	44328093	44328287	1	-		chr03	54407275	54407376	1	-		chr03	68969864	68969937	1	+		chr01	233749	233841	1	-
			chr01	1386000	1396000	0.4027		chr01	15500000	15600000	5		chr10	468589	468658	1	+								chr01	44365468	44365662	1	-		chr03	57478078	57478178	1	+		chr03	69326779	69326851	1	+		chr01	235223	235306	1	+
			chr01	1395000	1405000	0.3937		chr01	15600000	15700000	4		chr10	470528	470566	1	+								chr01	44409313	44409507	1	+		chr03	59957607	59957713	1	+		chr03	69958747	69958820	1	+		chr01	235993	236038	1	+
			chr01	1404000	1414000	0.3773		chr01	15700000	15800000	3		chr10	480694	480813	1	+								chr01	44448692	44448886	1	+		chr03	60087135	60087237	1	-		chr03	69966038	69966111	1	+		chr01	236418	236615	1	+
			chr01	1413000	1423000	0.3763		chr01	15800000	15900000	3		chr10	485509	485551	1	+								chr01	44459358	44459552	1	+		chr03	60325173	60325274	1	-		chr03	70064225	70064307	1	+		chr01	237354	237570	1	-
			chr01	1422000	1432000	0.3436		chr01	15900000	16000000	4		chr10	487576	487726	1	+								chr01	44466689	44466883	1	+		chr03	63002466	63002572	1	-		chr03	70217922	70218002	1	+		chr01	238454	238640	1	-
			chr01	1431000	1441000	0.3646		chr01	16000000	16100000	7		chr10	491515	491543	1	+								chr01	44481326	44481520	1	+		chr03	63242924	63243013	1	-		chr03	70298606	70298687	1	+		chr01	238562	238880	1	+
			chr01	1440000	1450000	0.3644		chr01	16100000	16200000	4		chr10	506436	506507	1	+								chr01	44488646	44488840	1	+		chr03	64243892	64243993	1	-		chr03	3985943	3986015	1	+		chr01	239032	239187	1	+
			chr01	1449000	1459000	0.3757		chr01	16200000	16300000	1		chr10	510965	513172	1	+								chr01	44495967	44496161	1	+		chr03	64796047	64796154	1	-		chr03	71241969	71242054	1	+		chr01	239325	239407	1	-
			chr01	1458000	1468000	0.3511		chr01	16300000	16400000	2		chr10	519654	519701	1	+								chr01	44503288	44503482	1	+		chr03	65057061	65057255	1	-		chr03	71777151	71777222	1	+		chr01	239426	239667	1	+
			chr01	1467000	1477000	0.3443		chr01	16400000	16500000	1		chr10	520655	520699	1	+								chr01	44510609	44510803	1	+		chr03	66066649	66066751	1	-		chr03	72039043	72039114	1	+		chr01	239464	240125	1	+
			chr01	1476000	1486000	0.3887		chr01	16500000	16600000	1		chr10	521231	521312	1	+								chr01	44517930	44518124	1	+		chr03	66126088	66126188	1	-		chr03	71516053	71516124	1	-		chr01	240173	240478	1	+
			chr01	1485000	1495000	0.4049		chr01	16600000	16700000	5		chr10	521237	521293	1	+								chr01	44525080	44525274	1	+		chr03	66132654	66132756	1	-		chr03	71418075	71418155	1	-		chr01	240213	240491	1	+
			chr01	1494000	1504000	0.3685		chr01	16700000	16800000	6		chr10	521260	521312	1	+								chr01	44532230	44532424	1	+		chr03	66170661	66170763	1	-		chr03	71377469	71377552	1	-		chr01	240667	240741	1	-
			chr01	1503000	1513000	0.4071		chr01	16800000	16900000	5		chr10	521514	521560	1	+								chr01	44539380	44539574	1	+		chr03	66206060	66206160	1	-		chr03	71081001	71081072	1	-		chr01	242036	242104	1	+
			chr01	1512000	1522000	0.3262		chr01	16900000	17000000	4		chr10	522825	522850	1	+								chr01	44546530	44546724	1	+		chr03	67591879	67591968	1	+		chr03	69973408	69973481	1	-		chr01	242105	243112	1	-
			chr01	1521000	1531000	0.3725		chr01	17000000	17100000	2		chr10	524519	524691	1	+								chr01	44553679	44553873	1	+		chr03	68078415	68078518	1	-		chr03	69370428	69370501	1	-		chr01	243114	243171	1	-
			chr01	1530000	1540000	0.3763		chr01	17100000	17200000	5		chr10	526048	526215	1	+								chr01	44560829	44561023	1	+		chr03	69271077	69271249	1	+		chr03	69106624	69106697	1	-		chr01	243123	243324	1	+
			chr01	1539000	1549000	0.3716		chr01	17200000	17300000	3		chr10	541387	541461	1	+								chr01	44567979	44568173	1	+		chr03	69271792	69271929	1	+		chr03	4479962	4480035	1	+		chr01	243550	243561	1	-
			chr01	1548000	1558000	0.3515		chr01	17300000	17400000	1		chr10	542907	542979	1	+								chr01	44575129	44575323	1	+		chr03	69510655	69510747	1	-		chr03	69089123	69089196	1	-		chr01	243562	243747	1	+
			chr01	1557000	1567000	0.3281		chr01	17900000	18000000	1		chr10	545437	545504	1	+								chr01	44582279	44582473	1	+		chr03	69546449	69546551	1	-		chr03	65637814	65637887	1	-		chr01	243617	243951	1	+
			chr01	1566000	1576000	0.3356		chr01	18100000	18200000	3		chr10	550182	550221	1	+								chr01	44589429	44589623	1	+		chr03	70104683	70104789	1	+		chr03	63454177	63454249	1	-		chr01	243952	243991	1	-
			chr01	1575000	1585000	0.3298		chr01	18600000	18700000	1		chr10	576233	576305	1	+								chr01	44596579	44596773	1	+		chr03	70444112	70444214	1	+		chr03	57703650	57703722	1	-		chr01	246327	246418	1	-
			chr01	1584000	1594000	0.3272		chr01	18800000	18900000	1		chr10	582380	582455	1	+								chr01	44603729	44603923	1	+		chr03	70537541	70537647	1	-		chr03	57515643	57515714	1	-		chr01	247264	247329	1	-
			chr01	1593000	1603000	0.2915		chr01	19200000	19300000	2		chr10	585065	585100	1	+								chr01	44610879	44611073	1	+		chr03	71147072	71147173	1	+		chr03	53916126	53916206	1	-		chr01	249916	250013	1	+
			chr01	1602000	1612000	0.3518		chr01	19300000	19400000	1		chr10	589222	589272	1	+								chr01	44618029	44618223	1	+		chr03	71510509	71510661	1	-		chr03	47496275	47496346	1	-		chr01	251092	251290	1	+
			chr01	1611000	1621000	0.3549		chr01	19400000	19500000	1		chr10	595121	595166	1	+								chr01	44320771	44320954	1	-		chr03	71704156	71704226	1	-		chr03	21590369	21590450	1	-		chr01	251838	252037	1	+
			chr01	1620000	1630000	0.3717		chr01	19500000	19600000	1		chr10	595582	595634	1	+								chr01	44123984	44124178	1	-		chr03	71704604	71704674	1	-		chr03	18846208	18846280	1	-		chr01	251948	252086	1	-
			chr01	1629000	1639000	0.3644		chr01	20200000	20300000	1		chr10	607424	607492	1	+								chr01	44148000	44148194	1	-		chr03	72131378	72131475	1	-		chr03	18731727	18731798	1	-		chr01	252036	252097	1	-
			chr01	1638000	1648000	0.3405		chr01	21700000	21800000	2		chr10	609343	609385	1	+								chr01	44163197	44163391	1	-		chr04	1002771	1002847	1	+		chr03	5109537	5109610	1	+		chr01	253742	253984	1	+
			chr01	1647000	1657000	0.3605		chr01	21800000	21900000	1		chr10	609348	609393	1	+								chr01	44177739	44177933	1	-		chr04	1002909	1002985	1	+		chr03	14250731	14250803	1	-		chr01	255292	255546	1	-
			chr01	1656000	1666000	0.3662		chr01	21900000	22000000	2		chr10	609519	609549	1	+								chr01	44229677	44229871	1	+		chr04	1003052	1003128	1	+		chr03	13246989	13247067	1	-		chr01	255547	255585	1	-
			chr01	1665000	1675000	0.3807		chr01	22000000	22100000	1		chr10	614464	614492	1	+								chr01	44304459	44304653	1	-		chr04	1824330	1824482	1	+		chr03	10829452	10829522	1	-		chr01	258517	258681	1	-
			chr01	1674000	1684000	0.3211		chr01	22100000	22200000	5		chr10	614544	614589	1	+								chr01	44342999	44343193	1	-		chr04	2536694	2536889	1	-		chr03	10517769	10517835	1	-		chr01	258719	258879	1	+
			chr01	1683000	1693000	0.3709		chr01	22200000	22300000	3		chr10	614606	614647	1	+								chr01	44387697	44387891	1	+		chr04	2537680	2537875	1	-		chr03	10449490	10449562	1	-		chr01	263398	263570	1	+
			chr01	1692000	1702000	0.37		chr01	22300000	22400000	3		chr10	614606	614658	1	+								chr01	44243859	44244053	1	+		chr04	2539094	2539289	1	-		chr03	10322762	10322835	1	-		chr01	263399	263598	1	-
			chr01	1701000	1711000	0.3159		chr01	22400000	22500000	4		chr10	614901	614980	1	+								chr01	44441370	44441564	1	+		chr04	2540415	2540610	1	-		chr03	8973207	8973278	1	-		chr01	273827	274073	1	-
			chr01	1710000	1720000	0.4105		chr01	22500000	22600000	6		chr10	614903	614980	1	+								chr01	44401989	44402183	1	+		chr04	4627689	4627774	1	-		chr03	7330088	7330169	1	-		chr01	273866	274074	1	-
			chr01	1719000	1729000	0.3189		chr01	22600000	22700000	2		chr10	614940	614980	1	+								chr01	44424475	44424669	1	+		chr04	4627881	4627966	1	-		chr03	5696223	5696293	1	-		chr01	274075	274105	1	-
			chr01	1728000	1738000	0.3688		chr01	22700000	22800000	4		chr10	614901	614980	1	+								chr01	44289026	44289223	1	-		chr04	4845496	4845686	1	+		chr03	5353695	5353767	1	-		chr01	276527	276577	1	+
			chr01	1737000	1747000	0.3567		chr01	22800000	22900000	5		chr10	620982	621027	1	+								chr01	44449557	44449754	1	+		chr04	4849113	4849308	1	+		chr03	5184496	5184577	1	+		chr01	276685	276762	1	-
			chr01	1746000	1756000	0.3586		chr01	22900000	23000000	2		chr10	622752	622956	1	+								chr01	44467554	44467751	1	+		chr04	4850140	4850324	1	+		chr03	4637981	4638053	1	-		chr01	276767	282474	1	-
			chr01	1755000	1765000	0.3328		chr01	23000000	23100000	3		chr10	636167	636214	1	+								chr01	44482191	44482388	1	+		chr04	4911182	4911377	1	-		chr03	4092886	4092952	1	-		chr01	282478	282605	1	-
			chr01	1764000	1774000	0.3215		chr01	23100000	23200000	1		chr10	638217	638243	1	+								chr01	44489511	44489708	1	+		chr04	6043606	6043698	1	-		chr03	3415046	3415124	1	-		chr01	285241	285398	1	-
			chr01	1773000	1783000	0.3321		chr01	23200000	23300000	7		chr10	638831	638918	1	+								chr01	44496832	44497029	1	+		chr04	9367373	9367457	1	+		chr03	2382786	2382869	1	-		chr01	286368	286422	1	+
			chr01	1782000	1792000	0.3325		chr01	23300000	23400000	3		chr10	638831	638945	1	+								chr01	44504153	44504350	1	+		chr04	17488666	17488768	1	+		chr03	2168707	2168779	1	-		chr01	286852	286929	1	+
			chr01	1791000	1801000	0.3459		chr01	23400000	23500000	1		chr10	638862	638918	1	+								chr01	44511474	44511671	1	+		chr04	18121870	18122089	1	-		chr03	2156109	2156181	1	-		chr01	286888	286946	1	-
			chr01	1800000	1810000	0.3619		chr01	23500000	23600000	5		chr10	638822	638945	1	+								chr01	44518795	44518992	1	+		chr04	19159687	19159784	1	-		chr03	625759	625831	1	-		chr01	287346	287642	1	+
			chr01	1809000	1819000	0.3485		chr01	23600000	23700000	7		chr10	638862	638918	1	+								chr01	44525945	44526142	1	+		chr04	21649787	21649890	1	+		chr03	584159	584234	1	-		chr01	287380	287648	1	+
			chr01	1818000	1828000	0.3389		chr01	23700000	23800000	1		chr10	640075	640126	1	+								chr01	44533095	44533292	1	+		chr04	22795314	22795415	1	-		chr03	5951230	5951300	1	+		chr01	287384	287691	1	+
			chr01	1827000	1837000	0.3148		chr01	23800000	23900000	1		chr10	641668	641922	1	+								chr01	44540245	44540442	1	+		chr04	26059032	26059191	1	+		chr04	265742	265823	1	+		chr01	287744	287826	1	-
			chr01	1836000	1846000	0.378		chr01	23900000	24000000	6		chr10	650062	650180	1	+								chr01	44547395	44547592	1	+		chr04	29717017	29717118	1	+		chr04	3127708	3127779	1	+		chr01	287923	287974	1	+
			chr01	1845000	1855000	0.3467		chr01	24000000	24100000	8		chr10	652468	652514	1	+								chr01	44554544	44554741	1	+		chr04	32282730	32282820	1	+		chr04	3128295	3128366	1	+		chr01	289278	289502	1	+
			chr01	1854000	1864000	0.4014		chr01	24200000	24300000	6		chr10	655263	655390	1	+								chr01	44561694	44561891	1	+		chr04	32326415	32326494	1	-		chr04	3128591	3128662	1	+		chr01	290248	290588	1	+
			chr01	1863000	1873000	0.3635		chr01	24300000	24400000	5		chr10	655410	655439	1	+								chr01	44568844	44569041	1	+		chr04	38439844	38439946	1	-		chr04	3129188	3129259	1	+		chr01	291277	291369	1	+
			chr01	1872000	1882000	0.3636		chr01	24400000	24500000	4		chr10	655550	655890	1	+								chr01	44575994	44576191	1	+		chr04	40595653	40595756	1	-		chr04	3131886	3131957	1	+		chr01	293049	293117	1	-
			chr01	1881000	1891000	0.3407		chr01	24500000	24600000	7		chr10	655550	655888	1	+								chr01	44583144	44583341	1	+		chr04	42496597	42496700	1	-		chr04	3132370	3132441	1	+		chr01	296847	296971	1	-
			chr01	1890000	1900000	0.2939		chr01	24600000	24700000	5		chr10	655550	655917	1	+								chr01	44590294	44590491	1	+		chr04	42522457	42522545	1	-		chr04	3133216	3133287	1	+		chr01	298168	298264	1	+
			chr01	1899000	1909000	0.3482		chr01	24700000	24800000	10		chr10	663795	663839	1	+								chr01	44597444	44597641	1	+		chr04	42731837	42731939	1	-		chr04	3133681	3133752	1	+		chr01	298265	298393	1	-
			chr01	1908000	1918000	0.3413		chr01	24800000	24900000	4		chr10	663802	663841	1	+								chr01	44604594	44604791	1	+		chr04	42794676	42794780	1	+		chr04	3134970	3135041	1	+		chr01	302423	302765	1	-
			chr01	1917000	1927000	0.3881		chr01	24900000	25000000	7		chr10	682268	682382	1	+								chr01	44611744	44611941	1	+		chr04	44356123	44356229	1	-		chr04	3135361	3135432	1	+		chr01	303208	303286	1	+
			chr01	1926000	1936000	0.3472		chr01	25000000	25100000	5		chr10	682343	682553	1	+								chr01	44618894	44619091	1	+		chr04	44356417	44356521	1	-		chr04	1150779	1150851	1	+		chr01	303368	303611	1	+
			chr01	1935000	1945000	0.3594		chr01	25100000	25200000	1		chr10	682462	682506	1	+								chr01	44442238	44442432	1	+		chr04	45691450	45691559	1	+		chr04	3136114	3136185	1	+		chr01	303386	303619	1	+
			chr01	1944000	1954000	0.3746		chr01	25200000	25300000	8		chr10	685609	685756	1	+								chr01	44123116	44123313	1	-		chr04	45936721	45936822	1	+		chr04	3137823	3137894	1	+		chr01	304427	304605	1	+
			chr01	1953000	1963000	0.4576		chr01	25300000	25400000	3		chr10	697748	697803	1	+								chr01	44139918	44140115	1	-		chr04	46680936	46681132	1	+		chr04	3138229	3138300	1	+		chr01	305236	305574	1	+
			chr01	1962000	1972000	0.3741		chr01	25400000	25500000	7		chr10	706602	706643	1	+								chr01	44216191	44216388	1	+		chr04	47578989	47579119	1	-		chr04	3139247	3139318	1	+		chr01	305250	305621	1	+
			chr01	1971000	1981000	0.333		chr01	25500000	25600000	8		chr10	708140	708203	1	+								chr01	44230542	44230739	1	+		chr04	47579809	47579950	1	-		chr04	3141243	3141314	1	+		chr01	306475	306598	1	-
			chr01	1980000	1990000	0.3485		chr01	25600000	25700000	6		chr10	710208	710241	1	+								chr01	44244724	44244921	1	+		chr04	47580291	47580442	1	-		chr04	3146379	3146450	1	+		chr01	306989	307198	1	-
			chr01	1989000	1999000	0.3545		chr01	25700000	25800000	5		chr10	710208	710241	1	+								chr01	44303591	44303788	1	-		chr04	48146028	48146129	1	+		chr04	3175866	3175939	1	+		chr01	307456	307533	1	+
			chr01	1998000	2008000	0.379		chr01	25800000	25900000	6		chr10	726424	726489	1	+								chr01	44342131	44342328	1	-		chr04	49282947	49283053	1	-		chr04	3491126	3491198	1	+		chr01	307615	307789	1	-
			chr01	2007000	2017000	0.3804		chr01	25900000	26000000	5		chr10	728303	728399	1	+								chr01	44364600	44364797	1	-		chr04	50176323	50176424	1	-		chr04	3603743	3603813	1	+		chr01	307790	307810	1	-
			chr01	2016000	2026000	0.4128		chr01	26000000	26100000	2		chr10	732112	732174	1	+								chr01	44388562	44388759	1	+		chr04	50456252	50456361	1	-		chr04	5501482	5501554	1	+		chr01	311512	311628	1	-
			chr01	2025000	2035000	0.3773		chr01	26100000	26200000	8		chr10	753379	753434	1	+								chr01	44460223	44460420	1	+		chr04	50483279	50483415	1	-		chr04	2620449	2620520	1	+		chr01	312049	312222	1	-
			chr01	2034000	2044000	0.3877		chr01	26200000	26300000	8		chr10	753361	753434	1	+								chr01	44327225	44327420	1	-		chr04	50483593	50483715	1	-		chr04	6164084	6164157	1	+		chr01	312069	312250	1	+
			chr01	2043000	2053000	0.3993		chr01	26300000	26400000	2		chr10	754006	754044	1	+								chr01	44095609	44095806	1	-		chr04	50483793	50483889	1	-		chr04	6245732	6245802	1	+		chr01	312209	312221	1	-
			chr01	2052000	2062000	0.354		chr01	26400000	26500000	3		chr10	755955	756043	1	+								chr01	44178821	44179018	1	+		chr04	50483938	50484032	1	-		chr04	6466663	6466734	1	+		chr01	312222	312268	1	+
			chr01	2061000	2071000	0.3424		chr01	26500000	26600000	7		chr10	757694	757762	1	+								chr01	44249298	44249495	1	+		chr04	50484078	50484165	1	-		chr04	9393718	9393791	1	+		chr01	312236	312251	1	-
			chr01	2070000	2080000	0.4553		chr01	26600000	26700000	2		chr10	759732	760317	1	+								chr01	44281707	44281904	1	-		chr04	50484238	50484325	1	-		chr04	11112672	11112743	1	+		chr01	312252	312313	1	-
			chr01	2079000	2089000	0.4012		chr01	26700000	26800000	3		chr10	768436	768465	1	+								chr01	44319903	44320100	1	-		chr05	462407	462497	1	+		chr04	14171731	14171800	1	+		chr01	312269	312279	1	-
			chr01	2088000	2098000	0.3663		chr01	26800000	26900000	3		chr10	781583	781650	1	+								chr01	44402854	44403051	1	+		chr05	462727	462817	1	+		chr04	14892192	14892275	1	+		chr01	312280	312290	1	+
			chr01	2097000	2107000	0.3551		chr01	26900000	27000000	1		chr10	787462	787494	1	+								chr01	44104228	44104425	1	-		chr05	477434	477652	1	+		chr04	19550935	19551006	1	+		chr01	312314	312333	1	-
			chr01	2106000	2116000	0.3284		chr01	27000000	27100000	4		chr10	796573	796603	1	+								chr01	44147132	44147329	1	-		chr05	478546	478764	1	+		chr04	20474971	20475042	1	+		chr01	313151	313260	1	-
			chr01	2115000	2125000	0.3909		chr01	27100000	27200000	8		chr10	797154	797195	1	+								chr01	44296269	44296466	1	-		chr05	479366	479585	1	+		chr04	33649041	33649112	1	+		chr01	313249	313315	1	+
			chr01	2124000	2134000	0.3603		chr01	27200000	27300000	5		chr10	811718	811786	1	+								chr01	44310911	44311108	1	-		chr05	728298	728484	1	-		chr04	2883864	2883935	1	+		chr01	314167	314193	1	-
			chr01	2133000	2143000	0.3598		chr01	27300000	27400000	5		chr10	815742	815801	1	+								chr01	44205564	44205760	1	+		chr05	1266728	1266829	1	-		chr04	35677475	35677548	1	+		chr01	314194	314274	1	-
			chr01	2142000	2152000	0.3642		chr01	27400000	27500000	6		chr10	817138	817271	1	+								chr01	44176879	44177068	1	-		chr05	1331425	1331528	1	-		chr04	40248721	40248793	1	+		chr01	314205	314464	1	-
			chr01	2151000	2161000	0.4473		chr01	27600000	27700000	5		chr10	819318	819434	1	+								chr01	44162329	44162526	1	-		chr05	6878196	6878298	1	+		chr04	42340990	42341063	1	+		chr01	314364	314495	1	+
			chr01	2160000	2170000	0.376		chr01	27700000	27800000	4		chr10	830181	830222	1	+								chr01	44410178	44410375	1	+		chr05	6934701	6934807	1	+		chr04	43142031	43142101	1	+		chr01	314783	314892	1	+
			chr01	2169000	2179000	0.3297		chr01	27800000	27900000	9		chr10	831851	831877	1	+								chr01	44425340	44425471	1	+		chr05	8264530	8264631	1	+		chr04	44282491	44282562	1	+		chr01	314795	314930	1	-
			chr01	2178000	2188000	0.3374		chr01	27900000	28000000	2		chr10	831932	831965	1	+								chr01	44095263	44095352	1	-		chr05	8910116	8910277	1	-		chr04	44989572	44989644	1	+		chr01	315400	315511	1	+
			chr01	2187000	2197000	0.3394		chr01	28000000	28100000	6		chr10	831952	832030	1	+								chr01	44103882	44103971	1	-		chr05	8910564	8910685	1	-		chr04	46080857	46080933	1	+		chr01	316985	317150	1	-
			chr01	2196000	2206000	0.3805		chr01	28100000	28200000	3		chr10	832278	832349	1	+								chr01	44139572	44139661	1	-		chr05	10863946	10864052	1	-		chr04	46082736	46082808	1	+		chr01	317011	317172	1	+
			chr01	2205000	2215000	0.3444		chr01	28200000	28300000	7		chr10	837564	837631	1	+								chr01	44146786	44146875	1	-		chr05	15089013	15089137	1	-		chr04	47441473	47441545	1	+		chr01	317837	318153	1	+
			chr01	2214000	2224000	0.3622		chr01	28300000	28400000	6		chr10	840193	840252	1	+								chr01	44176525	44176614	1	-		chr05	15089216	15089341	1	-		chr04	47583424	47583496	1	+		chr01	319757	319813	1	+
			chr01	2223000	2233000	0.3819		chr01	28400000	28500000	1		chr10	841226	841291	1	+								chr01	44179275	44179364	1	+		chr05	15497638	15497739	1	-		chr04	2986506	2986579	1	+		chr01	320276	320384	1	-
			chr01	2232000	2242000	0.329		chr01	28500000	28600000	2		chr10	841032	841516	1	+								chr01	44206017	44206106	1	+		chr05	17215369	17215495	1	-		chr04	47899359	47899432	1	+		chr01	320835	321043	1	+
			chr01	2241000	2251000	0.4276		chr01	28600000	28700000	3		chr10	841840	841881	1	+								chr01	44216645	44216734	1	+		chr05	17647280	17647386	1	+		chr04	48366562	48366632	1	+		chr01	321047	321158	1	+
			chr01	2250000	2260000	0.3537		chr01	28700000	28800000	5		chr10	844257	844307	1	+								chr01	44249752	44249841	1	+		chr05	19279151	19279309	1	-		chr04	48642900	48642972	1	+		chr01	322323	322539	1	+
			chr01	2259000	2269000	0.302		chr01	28800000	28900000	8		chr10	875555	875937	1	+								chr01	44288680	44288769	1	-		chr05	19992243	19992345	1	+		chr04	48646146	48646218	1	+		chr01	322561	322613	1	-
			chr01	2268000	2278000	0.3705		chr01	28900000	29000000	3		chr10	888118	888147	1	+								chr01	44295924	44296012	1	-		chr05	22439042	22439169	1	-		chr04	52109119	52109192	1	-		chr01	326944	327036	1	+
			chr01	2277000	2287000	0.4011		chr01	29000000	29100000	3		chr10	889643	889691	1	+								chr01	44303245	44303334	1	-		chr05	23123395	23123578	1	-		chr04	49531582	49531657	1	-		chr01	329601	330186	1	-
			chr01	2286000	2296000	0.3455		chr01	29100000	29200000	8		chr10	889641	889700	1	+								chr01	44310567	44310656	1	-		chr05	23339910	23340011	1	+		chr04	49015182	49015263	1	-		chr01	330217	330471	1	-
			chr01	2295000	2305000	0.3641		chr01	29200000	29300000	3		chr10	900993	901025	1	+								chr01	44326879	44326968	1	-		chr05	23932381	23932482	1	-		chr04	48797909	48797981	1	-		chr01	330241	330258	1	-
			chr01	2304000	2314000	0.3351		chr01	29300000	29400000	9		chr10	909575	909629	1	+								chr01	44341785	44341874	1	-		chr05	24324742	24324843	1	-		chr04	47899482	47899553	1	-		chr01	330259	330470	1	+
			chr01	2313000	2323000	0.3024		chr01	29400000	29500000	4		chr10	913491	913533	1	+								chr01	44364254	44364343	1	-		chr05	24596104	24596220	1	+		chr04	47463323	47463402	1	-		chr01	330287	331952	1	+
			chr01	2322000	2332000	0.388		chr01	29500000	29600000	3		chr10	913554	913637	1	+								chr01	44389016	44389105	1	+		chr05	24795109	24795234	1	-		chr04	3124764	3124835	1	+		chr01	330471	330533	1	-
			chr01	2331000	2341000	0.3879		chr01	29600000	29700000	8		chr10	914929	914967	1	+								chr01	44410632	44410721	1	+		chr05	25048967	25049069	1	-		chr04	46334799	46334869	1	-		chr01	331960	332124	1	+
			chr01	2340000	2350000	0.3236		chr01	29700000	29800000	5		chr10	917819	917854	1	+								chr01	44442689	44442778	1	+		chr05	25201447	25201549	1	-		chr04	44726421	44726492	1	-		chr01	340376	340504	1	-
			chr01	2349000	2359000	0.3581		chr01	29800000	29900000	3		chr10	935597	935700	1	+								chr01	44450011	44450100	1	+		chr05	25743921	25744023	1	-		chr04	43659742	43659813	1	-		chr01	340397	340517	1	-
			chr01	2358000	2368000	0.3761		chr01	29900000	30000000	9		chr10	947940	947969	1	+								chr01	44468008	44468097	1	+		chr05	25892404	25892537	1	+		chr04	40802901	40802974	1	-		chr01	340399	340419	1	+
			chr01	2367000	2377000	0.365		chr01	30000000	30100000	9		chr10	948701	948921	1	+								chr01	44482645	44482734	1	+		chr05	25892799	25892931	1	+		chr04	40242712	40242785	1	-		chr01	340420	340577	1	+
			chr01	2376000	2386000	0.3449		chr01	30100000	30200000	5		chr10	949299	949360	1	+								chr01	44489965	44490054	1	+		chr05	26776077	26776180	1	+		chr04	36459705	36459778	1	-		chr01	341086	341178	1	+
			chr01	2385000	2395000	0.3339		chr01	30200000	30300000	6		chr10	950016	950078	1	+								chr01	44497286	44497375	1	+		chr05	26827565	26827760	1	+		chr04	34917175	34917261	1	-		chr01	341116	341183	1	-
			chr01	2394000	2404000	0.4116		chr01	30300000	30400000	6		chr10	967905	967937	1	+								chr01	44504607	44504696	1	+		chr05	26828300	26828494	1	+		chr04	34424709	34424780	1	-		chr01	346958	347011	1	+
			chr01	2403000	2413000	0.3838		chr01	30400000	30500000	7		chr10	973276	973300	1	+								chr01	44511928	44512017	1	+		chr05	26828975	26829169	1	+		chr04	22345463	22345536	1	-		chr01	346969	347135	1	-
			chr01	2412000	2422000	0.4738		chr01	30500000	30600000	2		chr10	979221	979272	1	+								chr01	44519249	44519338	1	+		chr05	26829883	26830071	1	+		chr04	17529106	17529178	1	-		chr01	347328	347436	1	+
			chr01	2421000	2431000	0.3848		chr01	30600000	30700000	3		chr10	984272	984304	1	+								chr01	44526399	44526488	1	+		chr05	26830584	26830781	1	+		chr04	3125865	3125936	1	+		chr01	347522	347650	1	+
			chr01	2430000	2440000	0.3474		chr01	30700000	30800000	2		chr10	984527	984560	1	+								chr01	44533549	44533638	1	+		chr05	26838607	26838802	1	+		chr04	13942960	13943033	1	-		chr01	348564	348649	1	-
			chr01	2439000	2449000	0.3718		chr01	30800000	30900000	3		chr10	995636	995725	1	+								chr01	44540699	44540788	1	+		chr05	26840348	26840542	1	+		chr04	13884564	13884645	1	-		chr01	350814	350895	1	+
			chr01	2448000	2458000	0.3682		chr01	30900000	31000000	4		chr10	995813	995955	1	+								chr01	44547849	44547938	1	+		chr05	26841085	26841284	1	+		chr04	13789951	13790024	1	-		chr01	350867	350964	1	+
			chr01	2457000	2467000	0.3878		chr01	31000000	31100000	11		chr10	996030	996095	1	+								chr01	44554998	44555087	1	+		chr05	26841824	26842019	1	+		chr04	11529023	11529096	1	-		chr01	350885	350964	1	+
			chr01	2466000	2476000	0.3		chr01	31100000	31200000	4		chr10	997580	997684	1	+								chr01	44562148	44562237	1	+		chr05	26845440	26845635	1	+		chr04	6467170	6467241	1	-		chr01	351276	351338	1	+
			chr01	2475000	2485000	0.3604		chr01	31200000	31300000	3		chr10	1003852	1004050	1	+								chr01	44569298	44569387	1	+		chr05	26846176	26846313	1	+		chr04	5133137	5133217	1	-		chr01	351285	351365	1	+
			chr01	2484000	2494000	0.3357		chr01	31300000	31400000	1		chr10	1025604	1025729	1	+								chr01	44576448	44576537	1	+		chr05	26867415	26867611	1	+		chr04	4964730	4964801	1	-		chr01	352062	352165	1	-
			chr01	2493000	2503000	0.397		chr01	31400000	31500000	1		chr10	1034724	1034803	1	+								chr01	44583598	44583687	1	+		chr05	27024859	27024960	1	-		chr04	4442626	4442697	1	-		chr01	352110	352176	1	+
			chr01	2502000	2512000	0.3426		chr01	31500000	31600000	4		chr10	1039000	1039033	1	+								chr01	44590748	44590837	1	+		chr05	27693012	27693106	1	-		chr04	3956062	3956143	1	-		chr01	352119	352189	1	-
			chr01	2511000	2521000	0.3906		chr01	31600000	31700000	5		chr10	1039159	1039209	1	+								chr01	44597898	44597987	1	+		chr05	27809140	27809242	1	+		chr04	3612675	3612746	1	-		chr01	352190	352201	1	+
			chr01	2520000	2530000	0.3605		chr01	31700000	31800000	5		chr10	1053991	1054024	1	+								chr01	44605048	44605137	1	+		chr05	27986285	27986386	1	-		chr04	3126411	3126482	1	+		chr01	353077	353183	1	+
			chr01	2529000	2539000	0.3614		chr01	31800000	31900000	9		chr10	1054988	1055044	1	+								chr01	44612198	44612287	1	+		chr05	28054139	28054357	1	+		chr04	2844567	2844653	1	-		chr01	354178	354188	1	+
			chr01	2538000	2548000	0.3568		chr01	31900000	32000000	7		chr10	1061349	1061383	1	+								chr01	44619348	44619437	1	+		chr05	30918748	30918935	1	-		chr04	2750092	2750163	1	-		chr01	354189	354232	1	+
			chr01	2547000	2557000	0.3295		chr01	32000000	32100000	5		chr10	1064389	1064420	1	+								chr01	44403311	44403398	1	+		chr05	30925829	30926017	1	+		chr04	2543300	2543371	1	-		chr01	355031	355076	1	-
			chr01	2556000	2566000	0.3611		chr01	32100000	32200000	6		chr10	1064845	1064908	1	+								chr01	44122770	44122859	1	-		chr05	30926634	30926784	1	-		chr04	1570029	1570100	1	-		chr01	355632	355746	1	-
			chr01	2565000	2575000	0.3939		chr01	32200000	32300000	5		chr10	1065751	1065775	1	+								chr01	44161983	44162072	1	-		chr05	30927128	30927323	1	+		chr04	3127019	3127090	1	+		chr01	355717	355799	1	+
			chr01	2574000	2584000	0.383		chr01	32300000	32400000	8		chr10	1070306	1070369	1	+								chr01	44230996	44231085	1	+		chr05	30936533	30936692	1	+		chr05	323555	323625	1	+		chr01	355759	355832	1	+
			chr01	2583000	2593000	0.3189		chr01	32400000	32500000	6		chr10	1070756	1070784	1	+								chr01	44281361	44281450	1	-		chr05	30937906	30938101	1	+		chr05	7677911	7677983	1	+		chr01	356124	356172	1	+
			chr01	2592000	2602000	0.3296		chr01	32500000	32600000	6		chr10	1070783	1070812	1	+								chr01	44319557	44319646	1	-		chr05	30941759	30941937	1	-		chr05	15092660	15092732	1	+		chr01	357202	357330	1	+
			chr01	2601000	2611000	0.3865		chr01	32600000	32700000	6		chr10	1071165	1071264	1	+								chr01	44245178	44245267	1	+		chr05	30943117	30943311	1	-		chr05	17814697	17814769	1	+		chr01	357398	357559	1	-
			chr01	2610000	2620000	0.3179		chr01	32700000	32800000	6		chr10	1071165	1071264	1	+								chr01	44273109	44273198	1	-		chr05	30967044	30967239	1	-		chr05	30861131	30861201	1	+		chr01	357458	357745	1	+
			chr01	2619000	2629000	0.414		chr01	32800000	32900000	5		chr10	1080235	1080380	1	+								chr01	44460677	44460766	1	+		chr05	31133053	31133155	1	-		chr05	30943810	30943881	1	+		chr01	357901	357960	1	+
			chr01	2628000	2638000	0.4119		chr01	32900000	33000000	1		chr10	1082520	1082611	1	+								chr01	44104029	44104110	1	-		chr05	31264636	31264735	1	-		chr05	32044512	32044582	1	+		chr01	357961	358023	1	-
			chr01	2637000	2647000	0.4025		chr01	33000000	33100000	3		chr10	1085645	1085723	1	+								chr01	44139719	44139800	1	-		chr05	31916863	31916970	1	+		chr05	33227977	33228047	1	+		chr01	360698	360756	1	+
			chr01	2646000	2656000	0.3759		chr01	33100000	33200000	4		chr10	1088536	1088569	1	+								chr01	44146933	44147014	1	-		chr05	32006603	32006706	1	+		chr05	33369547	33369617	1	+		chr01	362430	362518	1	-
			chr01	2655000	2665000	0.3366		chr01	33200000	33300000	5		chr10	1091131	1091165	1	+								chr01	44162130	44162211	1	-		chr05	32623941	32624021	1	-		chr05	34831630	34831702	1	+		chr01	363587	363692	1	-
			chr01	2664000	2674000	0.4074		chr01	33300000	33400000	1		chr10	1128188	1128215	1	+								chr01	44176672	44176753	1	-		chr05	32831839	32831957	1	+		chr05	34966434	34966505	1	+		chr01	363618	363992	1	-
			chr01	2673000	2683000	0.3454		chr01	33400000	33500000	7		chr10	1130525	1130622	1	+								chr01	44205878	44205959	1	+		chr05	33629738	33629957	1	+		chr05	1259814	1259898	1	+		chr01	365092	365373	1	+
			chr01	2682000	2692000	0.3437		chr01	33500000	33600000	4		chr10	1140123	1140147	1	+								chr01	44216506	44216587	1	+		chr05	33810659	33810778	1	+		chr05	35684127	35684199	1	+		chr01	365494	365655	1	+
			chr01	2691000	2701000	0.3599		chr01	33600000	33700000	3		chr10	1140704	1140775	1	+								chr01	44245039	44245120	1	+		chr05	33811371	33811532	1	+		chr05	36519969	36520050	1	+		chr01	365819	365940	1	+
			chr01	2700000	2710000	0.3792		chr01	33700000	33800000	2		chr10	1144343	1144424	1	+								chr01	44249613	44249694	1	+		chr05	33812231	33812350	1	+		chr05	37217250	37217321	1	-		chr01	366173	366190	1	-
			chr01	2709000	2719000	0.396		chr01	33800000	33900000	2		chr10	1149380	1149517	1	+								chr01	44281508	44281589	1	-		chr05	33814301	33814461	1	+		chr05	36458197	36458269	1	-		chr01	366191	366244	1	-
			chr01	2718000	2728000	0.4092		chr01	33900000	34000000	5		chr10	1149380	1149524	1	+								chr01	44288827	44288908	1	-		chr05	33815259	33815419	1	+		chr05	35657154	35657233	1	-		chr01	366245	366512	1	-
			chr01	2727000	2737000	0.4352		chr01	34100000	34200000	1		chr10	1155422	1155493	1	+								chr01	44296070	44296151	1	-		chr05	33816503	33816680	1	+		chr05	35646218	35646305	1	-		chr01	366513	366544	1	+
			chr01	2736000	2746000	0.3665		chr01	34300000	34400000	8		chr10	1157293	1157333	1	+								chr01	44303392	44303473	1	-		chr05	33817066	33817226	1	+		chr05	35055809	35055879	1	-		chr01	370362	370526	1	-
			chr01	2745000	2755000	0.3337		chr01	34400000	34500000	2		chr10	1161574	1161654	1	+								chr01	44310714	44310795	1	-		chr05	33817706	33817825	1	+		chr05	34818810	34818883	1	-		chr01	371818	371911	1	+
			chr01	2754000	2764000	0.3189		chr01	34500000	34600000	5		chr10	1161573	1161606	1	+								chr01	44319704	44319785	1	-		chr05	33818727	33818887	1	+		chr05	34342094	34342165	1	-		chr01	371840	372206	1	+
			chr01	2763000	2773000	0.4048		chr01	34600000	34700000	7		chr10	1161615	1161646	1	+								chr01	44327026	44327107	1	-		chr05	33824050	33824209	1	+		chr05	33283397	33283467	1	-		chr01	371989	372027	1	+
			chr01	2772000	2782000	0.3375		chr01	34700000	34800000	4		chr10	1163038	1163184	1	+								chr01	44341932	44342013	1	-		chr05	33824690	33824809	1	+		chr05	1266133	1266216	1	+		chr01	372028	372232	1	+
			chr01	2781000	2791000	0.3367		chr01	34800000	34900000	3		chr10	1171607	1171670	1	+								chr01	44364401	44364482	1	-		chr05	33986301	33986520	1	-		chr05	30919850	30919920	1	-		chr01	373073	373154	1	-
			chr01	2790000	2800000	0.3972		chr01	34900000	35000000	6		chr10	1171636	1171697	1	+								chr01	44388877	44388958	1	+		chr05	33987692	33987784	1	-		chr05	30917984	30918054	1	-		chr01	373353	373435	1	+
			chr01	2799000	2809000	0.4291		chr01	35000000	35100000	11		chr10	1173294	1173325	1	+								chr01	44410493	44410574	1	+		chr05	34069710	34069928	1	+		chr05	29121084	29121155	1	-		chr01	374173	374276	1	-
			chr01	2808000	2818000	0.3348		chr01	35100000	35200000	7		chr10	1181983	1182098	1	+								chr01	44442550	44442631	1	+		chr05	34071310	34071529	1	+		chr05	25756240	25756311	1	-		chr01	379467	379509	1	+
			chr01	2817000	2827000	0.3673		chr01	35200000	35300000	4		chr10	1187888	1187932	1	+								chr01	44449872	44449953	1	+		chr05	34074403	34074621	1	+		chr05	23589056	23589128	1	-		chr01	379872	379937	1	+
			chr01	2826000	2836000	0.4033		chr01	35300000	35400000	2		chr10	1193885	1193913	1	+								chr01	44460538	44460619	1	+		chr05	34107897	34108099	1	-		chr05	16554190	16554256	1	-		chr01	380510	380575	1	-
			chr01	2835000	2845000	0.3783		chr01	35400000	35500000	8		chr10	1204096	1204133	1	+								chr01	44467869	44467950	1	+		chr05	34108736	34108931	1	-		chr05	16160766	16160837	1	-		chr01	380645	380947	1	+
			chr01	2844000	2854000	0.3824		chr01	35500000	35600000	4		chr10	1207074	1207160	1	+								chr01	44482506	44482587	1	+		chr05	34110045	34110239	1	-		chr05	7859787	7859858	1	-		chr01	380785	380980	1	-
			chr01	2853000	2863000	0.408		chr01	35600000	35700000	12		chr10	1207897	1208009	1	+								chr01	44489826	44489907	1	+		chr05	34112641	34112803	1	-		chr05	5143416	5143495	1	-		chr01	385244	385337	1	+
			chr01	2862000	2872000	0.382		chr01	35700000	35800000	9		chr10	1217476	1217576	1	+								chr01	44497147	44497228	1	+		chr05	34113355	34113549	1	-		chr05	5048522	5048594	1	-		chr01	385368	385507	1	-
			chr01	2871000	2881000	0.4675		chr01	35800000	35900000	5		chr10	1217482	1217590	1	+								chr01	44504468	44504549	1	+		chr05	34114550	34114745	1	-		chr05	1906463	1906536	1	+		chr01	385520	385840	1	+
			chr01	2880000	2890000	0.3988		chr01	35900000	36000000	7		chr10	1224080	1224108	1	+								chr01	44511789	44511870	1	+		chr05	34115397	34115613	1	-		chr05	4395635	4395716	1	-		chr01	385843	386171	1	+
			chr01	2889000	2899000	0.348		chr01	36000000	36100000	3		chr10	1224080	1224108	1	+								chr01	44519110	44519191	1	+		chr05	34116431	34116625	1	-		chr05	4391518	4391598	1	-		chr01	393002	393047	1	-
			chr01	2898000	2908000	0.3744		chr01	36100000	36200000	4		chr10	1224236	1224573	1	+								chr01	44526260	44526341	1	+		chr05	34117318	34117528	1	-		chr05	4344950	4345031	1	-		chr01	393048	393279	1	-
			chr01	2907000	2917000	0.3465		chr01	36200000	36300000	6		chr10	1224219	1224571	1	+								chr01	44533410	44533491	1	+		chr05	34555677	34555810	1	+		chr05	3038811	3038883	1	-		chr01	393299	393476	1	+
			chr01	2916000	2926000	0.3157		chr01	36300000	36400000	2		chr10	1224236	1224600	1	+								chr01	44540560	44540641	1	+		chr05	34555971	34556104	1	+		chr05	2928700	2928772	1	-		chr01	393342	393608	1	-
			chr01	2925000	2935000	0.3342		chr01	36400000	36500000	2		chr10	1224467	1224631	1	+								chr01	44547710	44547791	1	+		chr05	35056454	35056650	1	+		chr05	1272962	1273045	1	-		chr01	398189	398396	1	+
			chr01	2934000	2944000	0.3571		chr01	36500000	36600000	2		chr10	1224555	1224632	1	+								chr01	44554859	44554940	1	+		chr05	35057133	35057328	1	+		chr05	1154033	1154118	1	-		chr01	399941	399987	1	+
			chr01	2943000	2953000	0.3783		chr01	36600000	36700000	6		chr10	1233004	1233029	1	+								chr01	44562009	44562090	1	+		chr05	35683019	35683170	1	-		chr05	291516	291586	1	-		chr01	403882	404305	1	+
			chr01	2952000	2962000	0.4027		chr01	36700000	36800000	7		chr10	1234230	1234280	1	+								chr01	44569159	44569240	1	+		chr05	35776683	35776880	1	-		chr05	287158	287228	1	-		chr01	406036	406072	1	-
			chr01	2961000	2971000	0.3453		chr01	36800000	36900000	12		chr10	1234365	1234397	1	+								chr01	44576309	44576390	1	+		chr05	36438681	36438783	1	+		chr05	2164434	2164505	1	+		chr01	407137	407264	1	+
			chr01	2970000	2980000	0.3372		chr01	36900000	37000000	7		chr10	1242699	1242748	1	+								chr01	44583459	44583540	1	+		chr05	36439509	36439617	1	+		chr05	3160921	3160994	1	+		chr01	407163	407274	1	-
			chr01	2979000	2989000	0.3762		chr01	37000000	37100000	4		chr10	1242701	1242752	1	+								chr01	44590609	44590690	1	+		chr05	36635637	36635740	1	-		chr05	3855355	3855427	1	+		chr01	407275	407293	1	-
			chr01	2988000	2998000	0.3678		chr01	37100000	37200000	4		chr10	1245227	1245260	1	+								chr01	44597759	44597840	1	+		chr05	37272654	37272717	1	-		chr05	4484995	4485072	1	+		chr01	407351	407479	1	-
			chr01	2997000	3007000	0.3758		chr01	37200000	37300000	1		chr10	1266813	1266843	1	+								chr01	44604909	44604990	1	+		chr05	37273253	37273350	1	-		chr05	5044775	5044847	1	+		chr01	407480	407520	1	-
			chr01	3006000	3016000	0.4167		chr01	37300000	37400000	3		chr10	1272260	1272299	1	+								chr01	44612059	44612140	1	+		chr05	37273383	37273477	1	-		chr06	651050	651131	1	+		chr01	407800	408004	1	+
			chr01	3015000	3025000	0.3897		chr01	37500000	37600000	1		chr10	1285618	1285734	1	+								chr01	44619209	44619290	1	+		chr05	37273530	37273617	1	-		chr06	7585735	7585806	1	+		chr01	409009	409085	1	+
			chr01	3024000	3034000	0.392		chr01	37600000	37700000	3		chr10	1285637	1285745	1	+								chr01	44230857	44230937	1	+		chr05	37273681	37273768	1	-		chr06	7615237	7615308	1	+		chr01	409667	409754	1	-
			chr01	3033000	3043000	0.3561		chr01	37700000	37800000	3		chr10	1297792	1297930	1	+								chr01	44289918	44290010	1	-		chr06	2652770	2652891	1	+		chr06	7703212	7703283	1	+		chr01	410680	410757	1	-
			chr01	3042000	3052000	0.3723		chr01	37800000	37900000	1		chr10	1318006	1318046	1	+								chr01	44179136	44179217	1	+		chr06	2653218	2653336	1	+		chr06	7720653	7720729	1	+		chr01	413743	413866	1	+
			chr01	3051000	3061000	0.3551		chr01	37900000	38000000	7		chr10	1322750	1323029	1	+								chr01	44273255	44273336	1	-		chr06	3599452	3599616	1	+		chr06	7887667	7887738	1	+		chr01	413792	413884	1	+
			chr01	3060000	3070000	0.3458		chr01	38000000	38100000	4		chr10	1335422	1335475	1	+								chr01	44095410	44095491	1	-		chr06	4699737	4699897	1	+		chr06	8685790	8685863	1	+		chr01	414035	414199	1	+
			chr01	3069000	3079000	0.3224		chr01	38100000	38200000	7		chr10	1345672	1345705	1	+								chr01	44122917	44122998	1	-		chr06	4700449	4700609	1	+		chr06	8808689	8808770	1	+		chr01	414054	414307	1	+
			chr01	3078000	3088000	0.3221		chr01	38200000	38300000	3		chr10	1345818	1345843	1	+								chr01	44403169	44403250	1	+		chr06	4701423	4701583	1	+		chr06	10708564	10708633	1	+		chr01	415958	416013	1	-
			chr01	3087000	3097000	0.3692		chr01	38300000	38400000	2		chr10	1355910	1355960	1	+								chr01	44273358	44273417	1	-		chr06	4708804	4708964	1	+		chr06	11275256	11275328	1	+		chr01	417768	417812	1	+
			chr01	3096000	3106000	0.3281		chr01	38400000	38500000	4		chr10	1355910	1355978	1	+								chr01	44289895	44289925	1	-		chr06	4710201	4710361	1	+		chr06	13527476	13527549	1	+		chr01	418515	418619	1	+
			chr01	3105000	3115000	0.326		chr01	38500000	38600000	4		chr10	1359049	1359098	1	+								chr02	16194235	16194346	1	-		chr06	4712831	4712991	1	+		chr06	2975373	2975444	1	+		chr01	418751	419036	1	+
			chr01	3114000	3124000	0.3279		chr01	38600000	38700000	2		chr10	1365371	1365436	1	+								chr02	16197878	16197989	1	-		chr06	5186809	5186885	1	-		chr06	14032066	14032137	1	+		chr01	419135	419214	1	+
			chr01	3123000	3133000	0.329		chr01	38700000	38800000	3		chr10	1365733	1365797	1	+								chr02	16391333	16391448	1	-		chr06	6639808	6639910	1	-		chr06	18024532	18024603	1	+		chr01	419215	419680	1	-
			chr01	3132000	3142000	0.3277		chr01	38800000	38900000	2		chr10	1365771	1365824	1	+								chr02	16201516	16201632	1	-		chr06	6640062	6640166	1	-		chr06	19066237	19066309	1	+		chr01	420220	420302	1	+
			chr01	3141000	3151000	0.3354		chr01	38900000	39000000	5		chr10	1371811	1371858	1	+								chr02	16277034	16277145	1	-		chr06	6640370	6640474	1	-		chr06	19561762	19561819	1	+		chr01	420246	420294	1	+
			chr01	3150000	3160000	0.3736		chr01	39000000	39100000	8		chr10	1377246	1377278	1	+								chr02	16297208	16297319	1	-		chr06	7151466	7151661	1	-		chr06	19690456	19690528	1	+		chr01	420277	420415	1	-
			chr01	3159000	3169000	0.3978		chr01	39100000	39200000	8		chr10	1377317	1377363	1	+								chr02	16400656	16400763	1	-		chr06	7284630	7284793	1	-		chr06	25431414	25431485	1	+		chr01	420295	420430	1	+
			chr01	3168000	3178000	0.4148		chr01	39200000	39300000	6		chr10	1379872	1380094	1	+								chr02	16275991	16276099	1	-		chr06	8313871	8313992	1	+		chr06	25434847	25434918	1	+		chr01	420414	420468	1	-
			chr01	3177000	3187000	0.4056		chr01	39300000	39400000	10		chr10	1383129	1383187	1	+								chr02	16329765	16329877	1	-		chr06	8314363	8314448	1	+		chr06	26637441	26637509	1	+		chr01	421377	421495	1	-
			chr01	3186000	3196000	0.3337		chr01	39400000	39500000	4		chr10	1383129	1383187	1	+								chr02	16194748	16194864	1	-		chr06	8377122	8377223	1	-		chr06	26740221	26740293	1	+		chr01	421624	421742	1	-
			chr01	3195000	3205000	0.3698		chr01	39500000	39600000	5		chr10	1385255	1385285	1	+								chr02	16198391	16198507	1	-		chr06	8430990	8431093	1	+		chr06	32506287	32506360	1	+		chr01	421630	421757	1	-
			chr01	3204000	3214000	0.3009		chr01	39600000	39700000	3		chr10	1390525	1390566	1	+								chr02	16276512	16276620	1	-		chr06	8718230	8718315	1	-		chr06	2981878	2981949	1	+		chr01	427565	427667	1	-
			chr01	3213000	3223000	0.3782		chr01	39700000	39800000	6		chr10	1390546	1390627	1	+								chr02	16278059	16278171	1	-		chr06	10381626	10381725	1	-		chr06	34809957	34810046	1	+		chr01	429538	429616	1	+
			chr01	3222000	3232000	0.3758		chr01	39800000	39900000	1		chr10	1390680	1390714	1	+								chr02	16293022	16293138	1	-		chr06	11595339	11595440	1	+		chr06	36674629	36674701	1	+		chr01	430140	430731	1	-
			chr01	3231000	3241000	0.3513		chr01	39900000	40000000	7		chr10	1394037	1394061	1	+								chr02	16181599	16181710	1	-		chr06	11603672	11603773	1	+		chr06	37525246	37525333	1	+		chr01	439858	440031	1	-
			chr01	3240000	3250000	0.3214		chr01	40000000	40100000	5		chr10	1396528	1396561	1	+								chr02	16234708	16234819	1	-		chr06	13299880	13300028	1	-		chr06	51144130	51144197	1	+		chr01	439928	440044	1	+
			chr01	3249000	3259000	0.3591		chr01	40100000	40200000	2		chr10	1397311	1397467	1	+								chr02	16294075	16294186	1	-		chr06	13389633	13389750	1	+		chr06	50387377	50387450	1	-		chr01	440080	440369	1	+
			chr01	3258000	3268000	0.32		chr01	40200000	40300000	5		chr10	1403064	1403101	1	+								chr02	16295644	16295755	1	-		chr06	13394909	13395032	1	+		chr06	42564282	42564371	1	-		chr01	441286	441374	1	-
			chr01	3267000	3277000	0.404		chr01	40300000	40400000	5		chr10	1403385	1403413	1	+								chr02	16296688	16296799	1	-		chr06	13577633	13577734	1	+		chr06	30772005	30772077	1	-		chr01	441309	441377	1	-
			chr01	3276000	3286000	0.3559		chr01	40400000	40500000	10		chr10	1406631	1406660	1	+								chr02	16202042	16202139	1	-		chr06	16152506	16152608	1	+		chr06	30770566	30770639	1	-		chr01	445400	445457	1	-
			chr01	3285000	3295000	0.3691		chr01	40500000	40600000	6		chr10	1407590	1407618	1	+								chr02	16293540	16293653	1	-		chr06	16758259	16758379	1	+		chr06	19390549	19390606	1	-		chr01	452093	452225	1	+
			chr01	3294000	3304000	0.3842		chr01	40600000	40700000	7		chr10	1410940	1411006	1	+								chr02	16192680	16192784	1	-		chr06	17551258	17551451	1	+		chr06	18862721	18862792	1	-		chr01	452300	452310	1	-
			chr01	3303000	3313000	0.3405		chr01	40700000	40800000	5		chr10	1412079	1412122	1	+								chr02	16197361	16197465	1	-		chr06	19824784	19824885	1	-		chr06	5853069	5853141	1	+		chr01	452311	452421	1	+
			chr01	3312000	3322000	0.4177		chr01	40800000	40900000	5		chr10	1412142	1412240	1	+								chr02	16295116	16295232	1	-		chr06	21328775	21328883	1	-		chr06	17319483	17319555	1	-		chr01	456947	457166	1	-
			chr01	3321000	3331000	0.3224		chr01	40900000	41000000	3		chr10	1430429	1430466	1	+								chr02	16341296	16341408	1	-		chr06	22144700	22144918	1	+		chr06	12601312	12601384	1	-		chr01	457010	457480	1	-
			chr01	3330000	3340000	0.3487		chr01	41000000	41100000	7		chr10	1436094	1436214	1	+								chr02	16368302	16368406	1	-		chr06	22641955	22642056	1	-		chr06	12059185	12059256	1	-		chr01	457558	457773	1	-
			chr01	3339000	3349000	0.297		chr01	41100000	41200000	12		chr10	1450278	1450316	1	+								chr02	16402853	16402961	1	-		chr06	22774136	22774259	1	+		chr06	11086472	11086545	1	-		chr01	457911	458014	1	-
			chr01	3348000	3358000	0.3264		chr01	41200000	41300000	5		chr10	1455352	1455384	1	+								chr02	16219819	16219922	1	-		chr06	22784600	22784702	1	+		chr06	10534594	10534675	1	-		chr01	459491	460822	1	-
			chr01	3357000	3367000	0.3009		chr01	41300000	41400000	4		chr10	1458178	1458238	1	+								chr02	16294599	16294710	1	-		chr06	24718733	24718834	1	+		chr06	9103921	9103993	1	-		chr01	468304	468567	1	+
			chr01	3366000	3376000	0.3568		chr01	41400000	41500000	1		chr10	1476995	1477094	1	+								chr02	16296166	16296277	1	-		chr06	26739292	26739395	1	+		chr06	8850358	8850438	1	-		chr01	468332	468612	1	+
			chr01	3375000	3385000	0.3661		chr01	41500000	41600000	3		chr10	1476995	1477104	1	+								chr02	16191633	16191739	1	-		chr06	27813435	27813536	1	+		chr06	8840780	8840859	1	-		chr01	468578	468698	1	-
			chr01	3384000	3394000	0.353		chr01	41600000	41700000	3		chr10	1477713	1477768	1	+								chr02	16223326	16223436	1	-		chr06	28385942	28386041	1	+		chr06	7751727	7751798	1	-		chr01	468865	468958	1	+
			chr01	3393000	3403000	0.4018		chr01	41700000	41800000	6		chr10	1479035	1479129	1	+								chr02	16193718	16193822	1	-		chr06	29746171	29746272	1	+		chr06	7320095	7320168	1	-		chr01	468957	469202	1	-
			chr01	3402000	3412000	0.3641		chr01	41800000	41900000	4		chr10	1479307	1479340	1	+								chr02	16245598	16245706	1	-		chr06	37910303	37910522	1	+		chr06	6971945	6972019	1	+		chr01	469650	469879	1	+
			chr01	3411000	3421000	0.3702		chr01	41900000	42000000	5		chr10	1481267	1481363	1	+								chr02	16247672	16247784	1	-		chr06	38000984	38001098	1	+		chr06	6708714	6708799	1	-		chr01	471093	471204	1	+
			chr01	3420000	3430000	0.4081		chr01	42000000	42100000	5		chr10	1481431	1481466	1	+								chr02	16292500	16292612	1	-		chr06	38130229	38130348	1	-		chr06	6331503	6331573	1	-		chr01	471270	471301	1	-
			chr01	3429000	3439000	0.3639		chr01	42100000	42200000	7		chr10	1490067	1490118	1	+								chr02	16367775	16367890	1	-		chr06	40880378	40880495	1	-		chr06	5889332	5889415	1	-		chr01	471276	471387	1	-
			chr01	3438000	3448000	0.3563		chr01	42200000	42300000	5		chr10	1490177	1490247	1	+								chr02	16182126	16182236	1	-		chr06	47727716	47727933	1	+		chr06	5844899	5844971	1	-		chr01	471302	471405	1	-
			chr01	3447000	3457000	0.3507		chr01	42300000	42400000	5		chr10	1490197	1490721	1	+								chr02	16201007	16201114	1	-		chr06	48654661	48654763	1	-		chr06	5406347	5406427	1	-		chr01	471514	471701	1	+
			chr01	3456000	3466000	0.35		chr01	42400000	42500000	7		chr10	1490196	1490311	1	+								chr02	16247150	16247261	1	-		chr06	48810642	48810744	1	+		chr06	5396600	5396670	1	-		chr01	471726	472871	1	+
			chr01	3465000	3475000	0.3861		chr01	42500000	42600000	12		chr10	1490067	1490829	1	+								chr02	16278584	16278695	1	-		chr06	49455699	49455800	1	+		chr06	4294887	4294960	1	-		chr01	473086	473263	1	+
			chr01	3474000	3484000	0.3412		chr01	42600000	42700000	2		chr10	1490371	1490467	1	+								chr02	16367258	16367373	1	-		chr06	60296104	60296318	1	-		chr06	4219129	4219201	1	-		chr01	473527	473819	1	+
			chr01	3483000	3493000	0.3761		chr01	42700000	42800000	3		chr10	1490390	1490505	1	+								chr02	16392372	16392483	1	-		chr06	60636854	60636955	1	+		chr06	4211225	4211297	1	-		chr01	473820	474098	1	+
			chr01	3492000	3502000	0.3723		chr01	42800000	42900000	3		chr10	1490451	1490505	1	+								chr02	16402079	16402189	1	-		chr07	908568	908662	1	+		chr06	2753296	2753379	1	-		chr01	474175	474586	1	+
			chr01	3501000	3511000	0.376		chr01	42900000	43000000	1		chr10	1490565	1490699	1	+								chr02	16192156	16192262	1	-		chr07	909524	909620	1	+		chr06	7293351	7293429	1	+		chr01	474715	474920	1	+
			chr01	3510000	3520000	0.3786		chr01	43100000	43200000	4		chr10	1490759	1490829	1	+								chr02	15713331	15713452	1	+		chr07	1652045	1652141	1	-		chr06	677177	677248	1	-		chr01	475150	475204	1	+
			chr01	3519000	3529000	0.384		chr01	43200000	43300000	6		chr10	1490847	1491172	1	+								chr02	16195803	16195912	1	-		chr07	1652218	1652344	1	-		chr06	592910	592981	1	-		chr01	475211	476820	1	+
			chr01	3528000	3538000	0.358		chr01	43300000	43400000	1		chr10	1491262	1491316	1	+								chr02	16199447	16199556	1	-		chr07	1662693	1662789	1	-		chr06	501782	501853	1	-		chr01	476892	477046	1	+
			chr01	3537000	3547000	0.3536		chr01	43400000	43500000	3		chr10	1491353	1491423	1	+								chr02	16234188	16234297	1	-		chr07	1671480	1671576	1	-		chr06	7331317	7331397	1	+		chr01	477063	477193	1	-
			chr01	3546000	3556000	0.3906		chr01	43500000	43600000	5		chr10	1491368	1491487	1	+								chr02	16401174	16401291	1	-		chr07	1671624	1671750	1	-		chr06	7335109	7335189	1	+		chr01	477329	477470	1	-
			chr01	3555000	3565000	0.3663		chr01	43600000	43700000	4		chr10	1491365	1491703	1	+								chr02	16248196	16248300	1	-		chr07	1672390	1672485	1	-		chr06	7493773	7493845	1	+		chr01	477817	477990	1	+
			chr01	3564000	3574000	0.3076		chr01	43700000	43800000	5		chr10	1491547	1491681	1	+								chr02	16297730	16297838	1	-		chr07	1834761	1834838	1	-		chr07	143824	143897	1	+		chr01	477991	478161	1	+
			chr01	3573000	3583000	0.3352		chr01	43800000	43900000	2		chr10	1491243	1491811	1	+								chr02	16329244	16329360	1	-		chr07	2925020	2925117	1	-		chr07	43763759	43763831	1	+		chr01	478083	478273	1	+
			chr01	3582000	3592000	0.3052		chr01	44000000	44100000	2		chr10	1491741	1491832	1	+								chr02	16391848	16391963	1	-		chr07	2925209	2925313	1	-		chr07	45130129	45130222	1	+		chr01	478540	478623	1	+
			chr01	3591000	3601000	0.3767		chr01	44100000	44200000	12		chr10	1492040	1492079	1	+								chr02	16401562	16401662	1	-		chr07	3135176	3135278	1	-		chr07	48665201	48665274	1	+		chr01	478611	478683	1	+
			chr01	3600000	3610000	0.3758		chr01	44200000	44300000	2		chr10	1492892	1492955	1	+								chr02	16235225	16235336	1	-		chr07	3137649	3137751	1	-		chr07	50457330	50457403	1	+		chr01	478683	478754	1	-
			chr01	3609000	3619000	0.4006		chr01	44300000	44400000	5		chr10	1493954	1494054	1	+								chr02	16246639	16246750	1	-		chr07	3138039	3138137	1	-		chr07	50464412	50464482	1	+		chr01	478787	479369	1	+
			chr01	3618000	3628000	0.3828		chr01	44400000	44500000	1		chr10	1493954	1494095	1	+								chr02	16342343	16342453	1	-		chr07	3138425	3138523	1	-		chr07	54400114	54400186	1	+		chr01	479366	479437	1	+
			chr01	3627000	3637000	0.3951		chr01	44500000	44555821	1		chr10	1495908	1495932	1	+								chr02	16369350	16369461	1	-		chr07	3143833	3143935	1	-		chr07	58173017	58173088	1	+		chr01	479489	480349	1	+
			chr01	3636000	3646000	0.3723		chr02	0	100000	4		chr10	1497524	1497573	1	+								chr02	16198920	16199029	1	-		chr07	3160268	3160370	1	-		chr07	58412663	58412736	1	+		chr01	480340	481196	1	+
			chr01	3645000	3655000	0.3939		chr02	100000	200000	11		chr10	1502020	1502048	1	+								chr02	16222799	16222912	1	-		chr07	6895007	6895085	1	-		chr07	58421366	58421439	1	+		chr01	481311	482236	1	+
			chr01	3654000	3664000	0.3552		chr02	200000	300000	26		chr10	1503767	1503799	1	+								chr02	16277559	16277660	1	-		chr07	6895150	6895221	1	-		chr07	60696124	60696194	1	+		chr01	482334	482414	1	+
			chr01	3663000	3673000	0.3713		chr02	300000	400000	20		chr10	1508170	1508243	1	+								chr02	15714378	15714485	1	+		chr07	9774567	9774689	1	+		chr07	2543873	2543946	1	+		chr01	482345	482428	1	-
			chr01	3672000	3682000	0.3675		chr02	400000	500000	22		chr10	1510612	1510675	1	+								chr02	16341815	16341931	1	-		chr07	10024305	10024406	1	+		chr07	61167904	61167974	1	+		chr01	482430	482510	1	-
			chr01	3681000	3691000	0.3695		chr02	500000	600000	23		chr10	1510606	1510675	1	+								chr02	16275468	16275579	1	-		chr07	12179120	12179224	1	-		chr07	61581318	61581389	1	+		chr01	482763	482936	1	+
			chr01	3690000	3700000	0.3388		chr02	600000	700000	19		chr10	1512384	1512437	1	+								chr02	16339737	16339848	1	-		chr07	12759888	12759990	1	+		chr07	63928195	63928267	1	+		chr01	483277	483473	1	+
			chr01	3699000	3709000	0.3748		chr02	700000	800000	16		chr10	1512582	1512629	1	+								chr02	16340783	16340894	1	-		chr07	13377140	13377241	1	+		chr07	63962475	63962546	1	+		chr01	483335	483779	1	+
			chr01	3708000	3718000	0.3477		chr02	800000	900000	18		chr10	1513039	1513095	1	+								chr02	16399090	16399201	1	-		chr07	17062429	17062532	1	-		chr07	64012002	64012073	1	+		chr01	484328	484439	1	+
			chr01	3717000	3727000	0.3413		chr02	900000	1000000	20		chr10	1513753	1513785	1	+								chr02	16400134	16400245	1	-		chr07	18091263	18091364	1	-		chr07	64110039	64110123	1	+		chr01	484479	484489	1	+
			chr01	3726000	3736000	0.3337		chr02	1000000	1100000	22		chr10	1514297	1514334	1	+								chr02	16191112	16191216	1	-		chr07	18426082	18426183	1	-		chr07	64484563	64484634	1	+		chr01	484490	484611	1	-
			chr01	3735000	3745000	0.3416		chr02	1100000	1200000	17		chr10	1514092	1514307	1	+								chr02	16235750	16235854	1	-		chr07	21969447	21969526	1	+		chr07	65036975	65037049	1	+		chr01	484612	484668	1	+
			chr01	3744000	3754000	0.3346		chr02	1200000	1300000	16		chr10	1514177	1514461	1	+								chr02	16246122	16246226	1	-		chr07	21969780	21969884	1	+		chr07	65045935	65046008	1	+		chr01	484749	485358	1	+
			chr01	3753000	3763000	0.3236		chr02	1300000	1400000	15		chr10	1519194	1519233	1	+								chr02	16298246	16298361	1	-		chr07	21970290	21970394	1	+		chr07	65117809	65117882	1	+		chr01	485388	486235	1	+
			chr01	3762000	3772000	0.3687		chr02	1400000	1500000	22		chr10	1525739	1525796	1	+								chr02	16368850	16368938	1	-		chr07	22265860	22265958	1	-		chr07	4457046	4457130	1	+		chr01	486231	487057	1	+
			chr01	3771000	3781000	0.3757		chr02	1500000	1600000	13		chr10	1525739	1525796	1	+								chr02	16193191	16193298	1	-		chr07	24029428	24029542	1	-		chr07	65873884	65873957	1	+		chr01	487103	489939	1	+
			chr01	3780000	3790000	0.3522		chr02	1600000	1700000	19		chr10	1529360	1529397	1	+								chr02	16196834	16196941	1	-		chr07	37884441	37884547	1	+		chr07	67505917	67505998	1	+		chr01	490191	490412	1	+
			chr01	3789000	3799000	0.355		chr02	1700000	1800000	16		chr10	1535030	1535094	1	+								chr02	16233719	16233806	1	-		chr07	39654219	39654322	1	-		chr07	66974026	66974089	1	-		chr01	490447	490535	1	+
			chr01	3798000	3808000	0.3576		chr02	1800000	1900000	17		chr10	1544376	1544428	1	+								chr02	16256884	16256995	1	-		chr07	39985000	39985101	1	-		chr07	66808583	66808664	1	-		chr01	490559	490597	1	+
			chr01	3807000	3817000	0.3462		chr02	1900000	2000000	19		chr10	1547757	1547796	1	+								chr02	16195277	16195386	1	-		chr07	46377902	46378004	1	+		chr07	65339039	65339111	1	-		chr01	490598	490845	1	+
			chr01	3816000	3826000	0.3753		chr02	2000000	2100000	23		chr10	1548061	1548095	1	+								chr02	15713852	15713968	1	+		chr07	46828016	46828118	1	+		chr07	64761416	64761488	1	-		chr01	490846	490973	1	+
			chr01	3825000	3835000	0.3474		chr02	2100000	2200000	14		chr10	1553669	1553770	1	+								chr02	16340261	16340369	1	-		chr07	48738645	48738862	1	+		chr07	63652667	63652740	1	-		chr01	491004	491091	1	+
			chr01	3834000	3844000	0.3284		chr02	2200000	2300000	16		chr10	1554047	1554087	1	+								chr02	16200482	16200587	1	-		chr07	48888240	48888342	1	-		chr07	63285099	63285170	1	-		chr01	491277	491445	1	-
			chr01	3843000	3853000	0.3849		chr02	2300000	2400000	17		chr10	1574879	1574910	1	+								chr02	16392896	16392992	1	-		chr07	49122379	49122476	1	+		chr07	63213390	63213461	1	-		chr01	491489	491670	1	-
			chr01	3852000	3862000	0.3437		chr02	2400000	2500000	19		chr10	1577225	1577250	1	+								chr02	16399617	16399714	1	-		chr07	53243221	53243323	1	-		chr07	62927038	62927111	1	-		chr01	492018	492500	1	+
			chr01	3861000	3871000	0.3674		chr02	2500000	2600000	10		chr10	1589309	1589482	1	+								chr02	16199968	16200072	1	-		chr07	53405808	53405909	1	+		chr07	15749079	15749158	1	+		chr01	492674	492757	1	+
			chr01	3870000	3880000	0.3468		chr02	2600000	2700000	8		chr10	1603325	1603352	1	+								chr02	16402601	16402659	1	-		chr07	53925742	53925843	1	-		chr07	62668719	62668790	1	-		chr01	492870	492958	1	-
			chr01	3879000	3889000	0.3098		chr02	2700000	2800000	21		chr10	1603352	1603387	1	+								chr02	16196323	16196426	1	-		chr07	53932091	53932192	1	-		chr07	61980953	61981024	1	-		chr01	492951	493030	1	-
			chr01	3888000	3898000	0.3238		chr02	2800000	2900000	15		chr10	1603686	1603738	1	+								chr02	16292055	16292094	1	-		chr07	54916388	54916497	1	-		chr07	61250642	61250715	1	-		chr01	492967	493031	1	-
			chr01	3897000	3907000	0.3477		chr02	2900000	3000000	20		chr10	1605758	1605827	1	+								chr02	15712890	15712923	1	+		chr07	55582969	55583074	1	+		chr07	61249032	61249105	1	-		chr01	493347	493898	1	+
			chr01	3906000	3916000	0.3334		chr02	3000000	3100000	12		chr10	1607000	1607031	1	+								chr02	18316708	18316878	1	+		chr07	55875054	55875176	1	-		chr07	60737364	60737435	1	-		chr01	493501	494233	1	+
			chr01	3915000	3925000	0.3753		chr02	3100000	3200000	18		chr10	1613045	1613098	1	+								chr03	2383386	2383477	1	+		chr07	55903414	55903513	1	+		chr07	60556798	60556879	1	-		chr01	493918	494951	1	+
			chr01	3924000	3934000	0.3272		chr02	3200000	3300000	21		chr10	1613220	1613268	1	+								chr03	34035313	34035466	1	-		chr07	56757288	56757470	1	+		chr07	59992320	59992391	1	-		chr01	494937	496003	1	+
			chr01	3933000	3943000	0.3847		chr02	3300000	3400000	16		chr10	1614995	1615023	1	+								chr03	34048987	34049140	1	-		chr07	58489755	58489913	1	-		chr07	59976315	59976397	1	-		chr01	496368	497556	1	+
			chr01	3942000	3952000	0.3683		chr02	3400000	3500000	17		chr10	1615198	1615250	1	+								chr03	33973047	33973200	1	-		chr07	59657562	59657663	1	+		chr07	58764746	58764819	1	-		chr01	497601	499437	1	+
			chr01	3951000	3961000	0.4085		chr02	3500000	3600000	20		chr10	1630036	1630072	1	+								chr03	33992585	33992738	1	-		chr07	60359787	60359982	1	+		chr07	58424810	58424891	1	-		chr01	499491	501840	1	+
			chr01	3960000	3970000	0.3615		chr02	3600000	3700000	13		chr10	1636447	1636471	1	+								chr03	33948523	33948676	1	-		chr07	60736255	60736406	1	-		chr07	16681732	16681815	1	+		chr01	502115	502377	1	+
			chr01	3969000	3979000	0.3594		chr02	3700000	3800000	17		chr10	1653710	1653827	1	+								chr03	33957880	33958033	1	-		chr07	60775380	60775575	1	-		chr07	56792366	56792450	1	-		chr01	502281	502902	1	+
			chr01	3978000	3988000	0.3704		chr02	3800000	3900000	14		chr10	1653682	1653827	1	+								chr03	34021159	34021312	1	-		chr07	60776743	60776938	1	-		chr07	56542105	56542177	1	-		chr01	502876	503003	1	+
			chr01	3987000	3997000	0.3459		chr02	3900000	4000000	21		chr10	1653689	1653810	1	+								chr03	33931355	33931508	1	-		chr07	60905737	60905932	1	+		chr07	56538098	56538170	1	-		chr01	503096	503327	1	-
			chr01	3996000	4006000	0.2845		chr02	4000000	4100000	13		chr10	1653809	1653944	1	+								chr03	33938027	33938180	1	-		chr07	61060259	61060329	1	-		chr07	56267569	56267640	1	-		chr01	503127	503325	1	+
			chr01	4005000	4015000	0.3795		chr02	4100000	4200000	15		chr10	1658724	1658775	1	+								chr03	34013274	34013427	1	-		chr07	61124409	61124628	1	+		chr07	54433899	54433970	1	-		chr01	503321	503809	1	+
			chr01	4014000	4024000	0.3742		chr02	4200000	4300000	13		chr10	1659064	1659170	1	+								chr03	34004500	34004653	1	-		chr07	63364639	63364741	1	-		chr07	51311852	51311923	1	-		chr01	503326	503378	1	-
			chr01	4023000	4033000	0.3767		chr02	4300000	4400000	17		chr10	1659492	1659667	1	+								chr03	33931731	33933557	1	-		chr07	63467865	63468082	1	-		chr07	50135681	50135765	1	-		chr01	503591	503939	1	+
			chr01	4032000	4042000	0.344		chr02	4400000	4500000	7		chr10	1659785	1659833	1	+								chr03	33938403	33940229	1	-		chr07	63766063	63766215	1	-		chr07	48814471	48814542	1	-		chr01	503861	504127	1	+
			chr01	4041000	4051000	0.3522		chr02	4500000	4600000	7		chr10	1660271	1660324	1	+								chr03	34013650	34015455	1	-		chr07	63810749	63810901	1	+		chr07	48110047	48110119	1	-		chr01	504367	504436	1	+
			chr01	4050000	4060000	0.3826		chr02	4600000	4700000	13		chr10	1660504	1660550	1	+								chr03	34086977	34088240	1	-		chr07	64011385	64011547	1	+		chr07	44468346	44468418	1	-		chr01	504426	504680	1	+
			chr01	4059000	4069000	0.3485		chr02	4700000	4800000	7		chr10	1661499	1661572	1	+								chr03	34066013	34067276	1	-		chr07	65175600	65175704	1	+		chr07	16681926	16682006	1	+		chr01	504660	505352	1	+
			chr01	4068000	4078000	0.4152		chr02	4800000	4900000	10		chr10	1661612	1661966	1	+								chr03	33997535	33998799	1	-		chr07	65480728	65480880	1	-		chr07	42950374	42950445	1	-		chr01	505363	505460	1	+
			chr01	4077000	4087000	0.3835		chr02	4900000	5000000	12		chr10	1661612	1661966	1	+								chr03	34004876	34006138	1	-		chr07	65508251	65508470	1	+		chr07	40013217	40013292	1	-		chr01	505558	506527	1	+
			chr01	4086000	4096000	0.3577		chr02	5000000	5100000	2		chr10	1662307	1662380	1	+								chr03	33965964	33967229	1	-		chr08	1690083	1690186	1	-		chr07	13503534	13503605	1	-		chr01	506529	508755	1	+
			chr01	4095000	4105000	0.4109		chr02	5100000	5200000	9		chr10	1662345	1662402	1	+								chr03	33951137	33952400	1	-		chr08	1703012	1703116	1	-		chr07	13037222	13037295	1	-		chr01	508756	525476	1	+
			chr01	4104000	4114000	0.3747		chr02	5200000	5300000	14		chr10	1662307	1662402	1	+								chr03	34029202	34030332	1	-		chr08	2799548	2799650	1	-		chr07	10474187	10474257	1	-		chr01	525507	526834	1	+
			chr01	4113000	4123000	0.3844		chr02	5300000	5400000	8		chr10	1662445	1663144	1	+								chr03	33974091	33974843	1	-		chr08	3157955	3158052	1	-		chr07	10139803	10139888	1	-		chr01	526835	527795	1	-
			chr01	4122000	4132000	0.3362		chr02	5400000	5500000	6		chr10	1662412	1663004	1	+								chr03	34043309	34043878	1	-		chr08	3410276	3410373	1	+		chr07	9930146	9930218	1	-		chr01	527796	528153	1	+
			chr01	4131000	4141000	0.3116		chr02	5500000	5600000	12		chr10	1662543	1662809	1	+								chr03	34072707	34073264	1	-		chr08	3818438	3818538	1	-		chr07	3288805	3288877	1	-		chr01	527850	528256	1	+
			chr01	4140000	4150000	0.3506		chr02	5600000	5700000	12		chr10	1662683	1662886	1	+								chr03	34021637	34022208	1	-		chr08	5593674	5593775	1	-		chr07	3234077	3234150	1	-		chr01	528748	528817	1	+
			chr01	4149000	4159000	0.3562		chr02	5700000	5800000	9		chr10	1662659	1663123	1	+								chr03	34035690	34036265	1	-		chr08	7215242	7215326	1	-		chr07	3003946	3004027	1	-		chr01	528816	528960	1	+
			chr01	4158000	4168000	0.3853		chr02	5800000	5900000	6		chr10	1663166	1663222	1	+								chr03	33992766	33993334	1	-		chr08	8782238	8782339	1	+		chr07	17142804	17142874	1	+		chr01	529743	529870	1	+
			chr01	4167000	4177000	0.3476		chr02	5900000	6000000	11		chr10	1662837	1663222	1	+								chr03	33958255	33958834	1	-		chr08	9935803	9935905	1	+		chr07	1533671	1533742	1	-		chr01	531868	532150	1	+
			chr01	4176000	4186000	0.3664		chr02	6000000	6100000	9		chr10	1663095	1663259	1	+								chr03	33887678	33888304	1	-		chr08	10797609	10797760	1	+		chr07	1290468	1290539	1	-		chr01	532030	532166	1	-
			chr01	4185000	4195000	0.3674		chr02	6100000	6200000	4		chr10	1663924	1663961	1	+								chr03	34079314	34079763	1	-		chr08	10932939	10933040	1	+		chr07	1058125	1058196	1	-		chr01	532180	532274	1	-
			chr01	4194000	4204000	0.321		chr02	6200000	6300000	14		chr10	1664127	1664184	1	+								chr03	33973668	33974058	1	-		chr08	11648349	11648451	1	+		chr07	987505	987585	1	-		chr01	536678	536831	1	+
			chr01	4203000	4213000	0.3368		chr02	6300000	6400000	9		chr10	1664641	1664671	1	+								chr03	10711372	10711822	1	-		chr08	11802378	11802484	1	-		chr07	26547675	26547748	1	+		chr01	537273	537345	1	-
			chr01	4212000	4222000	0.3708		chr02	6400000	6500000	6		chr10	1685431	1685476	1	+								chr03	33949009	33949388	1	-		chr08	12764492	12764590	1	-		chr07	40648381	40648454	1	+		chr01	537287	539165	1	+
			chr01	4221000	4231000	0.3854		chr02	6500000	6600000	9		chr10	1685489	1685522	1	+								chr03	33926722	33927004	1	-		chr08	13204540	13204641	1	-		chr08	234358	234431	1	+		chr01	538030	539617	1	-
			chr01	4230000	4240000	0.3313		chr02	6600000	6700000	3		chr10	1686113	1686157	1	+								chr03	33974850	33975087	1	-		chr08	14039811	14039913	1	+		chr08	6950977	6951049	1	+		chr01	541560	541651	1	+
			chr01	4239000	4249000	0.3555		chr02	6700000	6800000	5		chr10	1690513	1690559	1	+								chr03	34073304	34073590	1	-		chr08	14142879	14143010	1	-		chr08	8817508	8817592	1	+		chr01	541971	542046	1	-
			chr01	4248000	4258000	0.3522		chr02	6800000	6900000	8		chr10	1692733	1693054	1	+								chr03	33973423	33973671	1	-		chr08	15100132	15100284	1	+		chr08	9094454	9094535	1	+		chr01	542544	542557	1	-
			chr01	4257000	4267000	0.3979		chr02	6900000	7000000	7		chr10	1696660	1696744	1	+								chr03	33889242	33889528	1	-		chr08	17840715	17840815	1	-		chr08	9420884	9420957	1	+		chr01	542558	542672	1	-
			chr01	4266000	4276000	0.3892		chr02	7000000	7100000	3		chr10	1697421	1697452	1	+								chr03	33888630	33888916	1	-		chr08	19390090	19390236	1	-		chr08	12008691	12008757	1	+		chr01	542673	542706	1	-
			chr01	4275000	4285000	0.3655		chr02	7100000	7200000	11		chr10	1698233	1698300	1	+								chr03	34049900	34050069	1	-		chr08	21150067	21150172	1	-		chr08	13473156	13473236	1	+		chr01	543569	543658	1	+
			chr01	4284000	4294000	0.3762		chr02	7200000	7300000	6		chr10	1699826	1699850	1	+								chr03	10714932	10715136	1	-		chr08	21336700	21336796	1	-		chr08	14030720	14030791	1	+		chr01	543668	543840	1	+
			chr01	4293000	4303000	0.3715		chr02	7300000	7400000	5		chr10	1700438	1700484	1	+								chr03	33948900	33949009	1	-		chr08	21336924	21337032	1	-		chr08	14600160	14600232	1	+		chr01	544857	545044	1	-
			chr01	4302000	4312000	0.4037		chr02	7400000	7500000	9		chr10	1701518	1701803	1	+								chr03	33995073	33995173	1	-		chr08	21731893	21731990	1	-		chr08	15877467	15877538	1	+		chr01	544909	544931	1	+
			chr01	4311000	4321000	0.2566		chr02	7500000	7600000	10		chr10	1702446	1702541	1	+								chr03	34021535	34021631	1	-		chr08	22307581	22307680	1	+		chr08	16139854	16139938	1	+		chr01	544932	545063	1	-
			chr01	4320000	4330000	0.3724		chr02	7600000	7700000	5		chr10	1703154	1703198	1	+								chr03	4226947	4227259	1	+		chr08	26467486	26467705	1	-		chr08	277295	277365	1	+		chr01	544958	545100	1	-
			chr01	4329000	4339000	0.34		chr02	7700000	7800000	13		chr10	1703498	1703534	1	+								chr03	34049363	34049415	1	-		chr08	27622077	27622183	1	-		chr08	17272936	17273008	1	+		chr01	545562	545639	1	+
			chr01	4338000	4348000	0.4072		chr02	7800000	7900000	11		chr10	1713363	1713404	1	+								chr03	10713617	10713732	1	-		chr08	27899254	27899360	1	-		chr08	20433372	20433439	1	+		chr01	545597	545678	1	+
			chr01	4347000	4357000	0.4049		chr02	7900000	8000000	10		chr10	1714941	1715032	1	+								chr03	14262239	14262312	1	-		chr08	33115147	33115231	1	-		chr08	28478098	28478162	1	+		chr01	545830	545858	1	-
			chr01	4356000	4366000	0.3546		chr02	8000000	8100000	7		chr10	1714941	1715488	1	+								chr03	4227380	4227459	1	+		chr08	33116123	33116208	1	-		chr08	29539121	29539182	1	+		chr01	545859	546141	1	-
			chr01	4365000	4375000	0.3002		chr02	8100000	8200000	10		chr10	1715135	1715228	1	+								chr03	32021631	32021668	1	-		chr08	36206204	36206305	1	-		chr08	44998105	44998187	1	+		chr01	547064	547112	1	+
			chr01	4374000	4384000	0.3593		chr02	8200000	8300000	6		chr10	1715157	1715290	1	+								chr03	4222319	4222415	1	+		chr08	49745782	49745883	1	+		chr08	54865406	54865483	1	+		chr01	547070	547273	1	+
			chr01	4383000	4393000	0.3117		chr02	8300000	8400000	6		chr10	1715353	1715409	1	+								chr03	1360351	1360390	1	-		chr08	49985034	49985137	1	+		chr08	58861503	58861575	1	+		chr01	547218	547281	1	-
			chr01	4392000	4402000	0.3557		chr02	8400000	8500000	4		chr10	1715418	1715488	1	+								chr03	33974066	33974092	1	-		chr08	53442220	53442321	1	-		chr08	64239984	64240057	1	+		chr01	547349	547534	1	-
			chr01	4401000	4411000	0.369		chr02	8500000	8600000	10		chr10	1715241	1715598	1	+								chr03	34034131	34034325	1	-		chr08	56744456	56744574	1	-		chr08	64665698	64665775	1	+		chr01	552651	552714	1	+
			chr01	4410000	4420000	0.3249		chr02	8600000	8700000	8		chr10	1715849	1715940	1	+								chr03	33991481	33991663	1	-		chr08	57078017	57078109	1	+		chr08	65102713	65102784	1	+		chr01	555136	555241	1	+
			chr01	4419000	4429000	0.4217		chr02	8700000	8800000	12		chr10	1716000	1716056	1	+								chr03	34071795	34071989	1	-		chr08	57437896	57438004	1	-		chr08	365226	365297	1	+		chr01	555199	555246	1	-
			chr01	4428000	4438000	0.3933		chr02	8800000	8900000	8		chr10	1716002	1716318	1	+								chr03	34078100	34078294	1	-		chr08	58224810	58224911	1	+		chr08	65265660	65265731	1	+		chr01	555247	555267	1	-
			chr01	4437000	4447000	0.3628		chr02	8900000	9000000	8		chr10	1716066	1716134	1	+								chr03	33930426	33930620	1	-		chr08	58376976	58377077	1	+		chr08	66183144	66183215	1	+		chr01	556573	556906	1	+
			chr01	4446000	4456000	0.3292		chr02	9000000	9100000	4		chr10	1715871	1716440	1	+								chr03	33937098	33937292	1	-		chr08	61956919	61957075	1	+		chr08	66312307	66312377	1	+		chr01	556707	556817	1	-
			chr01	4455000	4465000	0.305		chr02	9100000	9200000	4		chr10	1716195	1716251	1	+								chr03	33947359	33947542	1	-		chr08	62641415	62641516	1	+		chr08	66630518	66630596	1	+		chr01	556818	556940	1	-
			chr01	4464000	4474000	0.3299		chr02	9200000	9300000	6		chr10	1716260	1716330	1	+								chr03	34003318	34003512	1	-		chr08	62822253	62822336	1	+		chr08	67441539	67441619	1	+		chr01	557956	558061	1	+
			chr01	4473000	4483000	0.3554		chr02	9300000	9400000	6		chr10	1715135	1717136	1	+								chr03	34019977	34020171	1	-		chr08	62934582	62934681	1	-		chr08	68436404	68436488	1	+		chr01	558356	558566	1	+
			chr01	4482000	4492000	0.3063		chr02	9400000	9500000	8		chr10	1716691	1716782	1	+								chr03	34047898	34048090	1	-		chr08	63189553	63189646	1	+		chr08	68987597	68987683	1	+		chr01	558364	558575	1	-
			chr01	4491000	4501000	0.3616		chr02	9500000	9600000	12		chr10	1716842	1716898	1	+								chr03	33971861	33972055	1	-		chr08	63319026	63319144	1	+		chr08	69170321	69170394	1	+		chr01	558577	558763	1	+
			chr01	4500000	4510000	0.3668		chr02	9600000	9700000	8		chr10	1717043	1717099	1	+								chr03	34012092	34012286	1	-		chr08	63319580	63319740	1	+		chr08	69232330	69232402	1	+		chr01	558837	559801	1	+
			chr01	4509000	4519000	0.3551		chr02	9700000	9800000	7		chr10	1716713	1717136	1	+								chr03	33929558	33929755	1	-		chr08	63355658	63355830	1	-		chr08	69789256	69789328	1	+		chr01	559873	560040	1	+
			chr01	4518000	4528000	0.3666		chr02	9800000	9900000	12		chr10	1716949	1717246	1	+								chr03	34019109	34019306	1	-		chr08	63356933	63357092	1	-		chr08	570218	570290	1	+		chr01	559903	559920	1	-
			chr01	4527000	4537000	0.3439		chr02	9900000	10000000	4		chr10	1717497	1717567	1	+								chr03	34049508	34049705	1	-		chr08	63702225	63702445	1	-		chr08	70424936	70425008	1	+		chr01	559921	560913	1	-
			chr01	4536000	4546000	0.3829		chr02	10000000	10100000	4		chr10	1717627	1717683	1	+								chr03	33936233	33936427	1	-		chr08	63709419	63709550	1	-		chr08	70939780	70939851	1	+		chr01	560914	561336	1	-
			chr01	4545000	4555000	0.3539		chr02	10100000	10200000	6		chr10	1717645	1717743	1	+								chr03	34070927	34071123	1	-		chr08	64096872	64096973	1	+		chr08	70990706	70990779	1	+		chr01	562066	562129	1	-
			chr01	4554000	4564000	0.3547		chr02	10200000	10300000	3		chr10	1717692	1717762	1	+								chr03	34077244	34077438	1	-		chr08	65903766	65903868	1	-		chr08	71233181	71233252	1	+		chr01	562077	562134	1	-
			chr01	4563000	4573000	0.3717		chr02	10300000	10400000	3		chr10	1717627	1717762	1	+								chr03	33970994	33971191	1	-		chr08	67258851	67258952	1	+		chr08	71335227	71335294	1	+		chr01	562384	563407	1	+
			chr01	4572000	4582000	0.3773		chr02	10400000	10500000	8		chr10	1717821	1717872	1	+								chr03	34047030	34047227	1	-		chr08	68405416	68405504	1	+		chr08	71499359	71499443	1	+		chr01	563501	563548	1	+
			chr01	4581000	4591000	0.3673		chr02	10500000	10600000	10		chr10	1723866	1723988	1	+								chr03	34002450	34002647	1	-		chr08	69800961	69801065	1	+		chr08	72110621	72110694	1	+		chr01	563549	564544	1	-
			chr01	4590000	4600000	0.3338		chr02	10600000	10700000	4		chr10	1724663	1724704	1	+								chr03	33955553	33955642	1	-		chr08	70055772	70055874	1	+		chr08	71914184	71914255	1	-		chr01	563772	564953	1	-
			chr01	4599000	4609000	0.3668		chr02	10700000	10800000	5		chr10	1725685	1725757	1	+								chr03	33990613	33990806	1	-		chr08	70858937	70859038	1	-		chr08	71741621	71741708	1	-		chr01	564545	564862	1	+
			chr01	4608000	4618000	0.3031		chr02	10800000	10900000	6		chr10	1726797	1726976	1	+								chr03	34033335	34033460	1	-		chr08	71144485	71144702	1	+		chr08	70005318	70005390	1	-		chr01	564737	565006	1	+
			chr01	4617000	4627000	0.3221		chr02	10900000	11000000	3		chr10	1726797	1727000	1	+								chr03	34032953	34033039	1	-		chr09	536455	536543	1	-		chr08	1147561	1147630	1	+		chr01	565520	565593	1	-
			chr01	4626000	4636000	0.3232		chr02	11000000	11100000	3		chr10	1727771	1727833	1	+								chr03	34076895	34076981	1	-		chr09	536903	536974	1	-		chr08	69350763	69350844	1	-		chr01	566278	566380	1	-
			chr01	4635000	4645000	0.3425		chr02	11100000	11200000	2		chr10	1727769	1727851	1	+								chr03	33990266	33990352	1	-		chr09	537002	537086	1	-		chr08	68934305	68934376	1	-		chr01	566664	566816	1	-
			chr01	4644000	4654000	0.3678		chr02	11200000	11300000	7		chr10	1727769	1727873	1	+								chr03	34002104	34002190	1	-		chr09	537298	537388	1	-		chr08	68491056	68491127	1	-		chr01	566934	567092	1	-
			chr01	4653000	4663000	0.3769		chr02	11300000	11400000	3		chr10	1727813	1727873	1	+								chr03	34046686	34046768	1	-		chr09	537749	537821	1	-		chr08	68431894	68431966	1	-		chr01	567166	567278	1	-
			chr01	4662000	4672000	0.3974		chr02	11500000	11600000	1		chr10	1727798	1727873	1	+								chr03	33970697	33970786	1	-		chr09	537848	537932	1	-		chr08	66450713	66450784	1	-		chr01	567689	567859	1	-
			chr01	4671000	4681000	0.4063		chr02	11600000	11700000	11		chr10	1752323	1752429	1	+								chr03	33956789	33956892	1	-		chr09	556398	556516	1	+		chr08	66115487	66115572	1	-		chr01	568044	568135	1	-
			chr01	4680000	4690000	0.4041		chr02	11700000	11800000	6		chr10	1752325	1752407	1	+								chr03	34018763	34018849	1	-		chr09	2123442	2123550	1	+		chr08	65973452	65973535	1	-		chr01	568198	568409	1	+
			chr01	4689000	4699000	0.3886		chr02	11800000	11900000	4		chr10	1752400	1752447	1	+								chr03	34070581	34070667	1	-		chr09	2607918	2608021	1	-		chr08	65706949	65707021	1	-		chr01	568679	568899	1	-
			chr01	4698000	4708000	0.3585		chr02	11900000	12000000	9		chr10	1757900	1757926	1	+								chr03	33929212	33929301	1	-		chr09	4044323	4044508	1	-		chr08	65256787	65256858	1	-		chr01	568903	569062	1	+
			chr01	4707000	4717000	0.3792		chr02	12000000	12100000	2		chr10	1764840	1764880	1	+								chr03	33935884	33935973	1	-		chr09	4536650	4536751	1	-		chr08	65217434	65217505	1	-		chr01	569106	569220	1	+
			chr01	4716000	4726000	0.3235		chr02	12100000	12200000	5		chr10	1773684	1773712	1	+								chr03	34002251	34002332	1	-		chr09	7189712	7189813	1	-		chr08	3350763	3350836	1	+		chr01	569132	569221	1	-
			chr01	4725000	4735000	0.4197		chr02	12200000	12300000	5		chr10	1782489	1782564	1	+								chr03	34033100	34033181	1	-		chr09	7784798	7784949	1	-		chr08	64688805	64688888	1	-		chr01	573894	573988	1	-
			chr01	4734000	4744000	0.321		chr02	13000000	13100000	1		chr10	1788636	1788671	1	+								chr03	34046831	34046912	1	-		chr09	16566085	16566189	1	+		chr08	64301331	64301402	1	-		chr01	576870	576981	1	-
			chr01	4743000	4753000	0.3755		chr02	13200000	13300000	2		chr10	1788835	1788878	1	+								chr03	34070728	34070809	1	-		chr09	16566431	16566535	1	+		chr08	63929415	63929487	1	-		chr01	578068	578201	1	+
			chr01	4752000	4762000	0.276		chr02	13300000	13400000	3		chr10	1793731	1794455	1	+								chr03	33990417	33990495	1	-		chr09	19002104	19002210	1	+		chr08	63411549	63411621	1	-		chr01	578233	578303	1	-
			chr01	4761000	4771000	0.3773		chr02	13400000	13500000	3		chr10	1794450	1794497	1	+								chr03	33942555	33942612	1	-		chr09	22965057	22965158	1	-		chr08	62265044	62265116	1	-		chr01	583778	583832	1	+
			chr01	4770000	4780000	0.4083		chr02	13600000	13700000	3		chr10	1794647	1794918	1	+								chr03	33955898	33956082	1	-		chr09	23898217	23898319	1	-		chr08	61830043	61830115	1	-		chr01	584422	584500	1	+
			chr01	4779000	4789000	0.3902		chr02	13700000	13800000	1		chr10	1794980	1795035	1	+								chr03	34077042	34077123	1	-		chr09	24072540	24072646	1	-		chr08	60723975	60724046	1	-		chr01	584461	584675	1	-
			chr01	4788000	4798000	0.3827		chr02	13900000	14000000	1		chr10	1808385	1808425	1	+								chr03	33929359	33929440	1	-		chr09	25386777	25386872	1	-		chr08	58322275	58322355	1	-		chr01	584628	584692	1	-
			chr01	4797000	4807000	0.3565		chr02	14000000	14100000	4		chr10	1809430	1809471	1	+								chr03	33936031	33936112	1	-		chr09	26080874	26081021	1	-		chr08	53667042	53667115	1	-		chr01	586812	586894	1	-
			chr01	4806000	4816000	0.387		chr02	14100000	14200000	3		chr10	1809743	1809772	1	+								chr03	33955700	33955780	1	-		chr09	27380301	27380409	1	-		chr08	53179650	53179724	1	-		chr01	586895	586937	1	+
			chr01	4815000	4825000	0.3869		chr02	14200000	14300000	3		chr10	1809743	1809772	1	+								chr03	34018910	34018991	1	-		chr09	27778975	27779076	1	-		chr08	6279072	6279143	1	+		chr01	598217	598703	1	-
			chr01	4824000	4834000	0.336		chr02	14300000	14400000	4		chr10	1811241	1811269	1	+								chr03	6451381	6451428	1	-		chr09	28183730	28183831	1	-		chr08	51441126	51441198	1	-		chr01	598483	598723	1	+
			chr01	4833000	4843000	0.3877		chr02	14400000	14500000	1		chr10	1811265	1811316	1	+								chr03	34033299	34033329	1	-		chr09	28188785	28188886	1	+		chr08	51212990	51213060	1	-		chr01	600049	600111	1	+
			chr01	4842000	4852000	0.4004		chr02	14500000	14600000	6		chr10	1811271	1811324	1	+								chr03	2311493	2311577	1	-		chr09	28326737	28326838	1	-		chr08	26678252	26678325	1	-		chr01	601200	601574	1	-
			chr01	4851000	4861000	0.3736		chr02	14600000	14700000	2		chr10	1811261	1811339	1	+								chr04	8476753	8476841	1	-		chr09	29268150	29268256	1	+		chr08	20361178	20361250	1	-		chr01	602819	602977	1	+
			chr01	4860000	4870000	0.3578		chr02	14700000	14800000	1		chr10	1811433	1811463	1	+								chr04	7258749	7258782	1	+		chr09	29726662	29726768	1	+		chr08	17547643	17547714	1	-		chr01	604082	604257	1	+
			chr01	4869000	4879000	0.3676		chr02	14800000	14900000	6		chr10	1815896	1815931	1	+								chr04	37538218	37538261	1	-		chr09	30684999	30685118	1	+		chr08	15358193	15358264	1	-		chr01	604357	604400	1	-
			chr01	4878000	4888000	0.3377		chr02	14900000	15000000	6		chr10	1824283	1824358	1	+								chr05	12356675	12356791	1	-		chr09	30685592	30685710	1	+		chr08	15356771	15356842	1	-		chr01	605080	605233	1	-
			chr01	4887000	4897000	0.3464		chr02	15000000	15100000	6		chr10	1826435	1826539	1	+								chr05	12928183	12928299	1	-		chr09	30707211	30707330	1	-		chr08	15356375	15356446	1	-		chr01	610637	610758	1	-
			chr01	4896000	4906000	0.3514		chr02	15100000	15200000	1		chr10	1841288	1841322	1	+								chr05	14436089	14436205	1	-		chr09	30710507	30710626	1	-		chr08	15355734	15355805	1	-		chr01	611494	611648	1	-
			chr01	4905000	4915000	0.3911		chr02	15200000	15300000	1		chr10	1841283	1841321	1	+								chr05	14441289	14441405	1	-		chr09	30711360	30711473	1	-		chr08	15352925	15352985	1	-		chr01	613461	613664	1	-
			chr01	4914000	4924000	0.3961		chr02	15300000	15400000	2		chr10	1846087	1846122	1	+								chr05	14444419	14444535	1	-		chr09	30713653	30713852	1	-		chr08	6753265	6753338	1	+		chr01	614904	615043	1	+
			chr01	4923000	4933000	0.3733		chr02	15400000	15500000	3		chr10	1846069	1846130	1	+								chr05	12529930	12530049	1	-		chr09	30727973	30728061	1	+		chr08	15352069	15352140	1	-		chr01	615051	615105	1	+
			chr01	4932000	4942000	0.3755		chr02	15500000	15600000	11		chr10	1846069	1846140	1	+								chr05	14445985	14446106	1	-		chr09	30728270	30728353	1	+		chr08	14159832	14159904	1	-		chr01	616284	616445	1	+
			chr01	4941000	4951000	0.3448		chr02	15800000	15900000	2		chr10	1852568	1852605	1	+								chr05	12201188	12201304	1	-		chr09	30729045	30729133	1	+		chr08	12547887	12547968	1	-		chr01	616503	616640	1	-
			chr01	4950000	4960000	0.3418		chr02	16400000	16500000	9		chr10	1853049	1853082	1	+								chr05	12204314	12204430	1	-		chr09	30729379	30729462	1	+		chr08	11215601	11215673	1	-		chr01	618059	618215	1	+
			chr01	4959000	4969000	0.3382		chr02	16500000	16600000	5		chr10	1860309	1860402	1	+								chr05	12235564	12235680	1	-		chr09	31314701	31314805	1	+		chr08	10370736	10370808	1	-		chr01	618090	618286	1	-
			chr01	4968000	4978000	0.4133		chr02	16600000	16700000	2		chr10	1875431	1875499	1	+								chr05	12325418	12325534	1	-		chr09	31318494	31318637	1	+		chr08	9868216	9868287	1	-		chr01	618287	618317	1	-
			chr01	4977000	4987000	0.332		chr02	16800000	16900000	1		chr10	1876998	1877044	1	+								chr05	12328545	12328661	1	-		chr09	31485898	31486008	1	+		chr08	9578909	9578981	1	-		chr01	620193	620295	1	-
			chr01	4986000	4996000	0.3557		chr02	17000000	17100000	1		chr10	1876999	1877045	1	+								chr05	12330108	12330224	1	-		chr09	31534845	31534961	1	-		chr08	9182872	9182943	1	-		chr01	620286	620366	1	+
			chr01	4995000	5005000	0.3332		chr02	17300000	17400000	2		chr10	1877094	1877148	1	+								chr05	12330629	12330745	1	-		chr09	31535513	31535630	1	-		chr08	6925794	6925865	1	-		chr01	620812	620882	1	+
			chr01	5004000	5014000	0.3127		chr02	17500000	17600000	1		chr10	1883985	1884038	1	+								chr05	12332191	12332307	1	-		chr09	31744164	31744263	1	-		chr08	6018892	6018973	1	-		chr01	621302	621716	1	+
			chr01	5013000	5023000	0.3537		chr02	17600000	17700000	5		chr10	1893556	1893605	1	+								chr05	12333233	12333349	1	-		chr09	31749830	31749946	1	-		chr08	6794259	6794332	1	+		chr01	622853	623101	1	-
			chr01	5022000	5032000	0.3636		chr02	17700000	17800000	2		chr10	1893765	1893811	1	+								chr05	12333753	12333869	1	-		chr09	31763992	31764077	1	+		chr08	6015161	6015242	1	-		chr01	623766	623812	1	-
			chr01	5031000	5041000	0.353		chr02	17800000	17900000	7		chr10	1896401	1896469	1	+								chr05	12335315	12335431	1	-		chr09	32127469	32127664	1	+		chr08	5947033	5947106	1	-		chr01	623813	624124	1	+
			chr01	5040000	5050000	0.334		chr02	17900000	18000000	2		chr10	1901258	1901298	1	+								chr05	12335835	12335951	1	-		chr09	32129335	32129528	1	+		chr08	2153003	2153073	1	-		chr01	624527	624595	1	+
			chr01	5049000	5059000	0.3333		chr02	18000000	18100000	3		chr10	1910264	1910296	1	+								chr05	12337398	12337514	1	-		chr09	32130015	32130160	1	+		chr08	1808946	1809031	1	-		chr01	624596	624738	1	+
			chr01	5058000	5068000	0.3587		chr02	18100000	18200000	1		chr10	1924196	1924235	1	+								chr05	12337918	12338034	1	-		chr09	32130303	32130434	1	+		chr08	1756659	1756731	1	-		chr01	624804	624876	1	-
			chr01	5067000	5077000	0.4027		chr02	18200000	18300000	4		chr10	1928091	1928147	1	+								chr05	12339480	12339596	1	-		chr09	32131782	32131925	1	-		chr08	1389998	1390079	1	-		chr01	625547	625811	1	-
			chr01	5076000	5086000	0.4105		chr02	18300000	18400000	4		chr10	1931916	1931952	1	+								chr05	12340000	12340116	1	-		chr09	32132049	32132192	1	-		chr08	1002580	1002663	1	-		chr01	626744	626794	1	+
			chr01	5085000	5095000	0.403		chr02	18400000	18500000	2		chr10	1932065	1932095	1	+								chr05	12340520	12340636	1	-		chr09	32132360	32132424	1	-		chr09	203148	203229	1	+		chr01	626795	626937	1	-
			chr01	5094000	5104000	0.3945		chr02	18500000	18600000	1		chr10	1944169	1944193	1	+								chr05	12341040	12341156	1	-		chr09	32132914	32133009	1	-		chr09	3975888	3975961	1	+		chr01	633970	634032	1	+
			chr01	5103000	5113000	0.4007		chr02	18600000	18700000	3		chr10	1945872	1945905	1	+								chr05	12342081	12342197	1	-		chr09	33330963	33331082	1	-		chr09	4324204	4324289	1	+		chr01	634352	634405	1	+
			chr01	5112000	5122000	0.397		chr02	18700000	18800000	2		chr10	1945925	1945958	1	+								chr05	12342601	12342717	1	-		chr09	33331496	33331615	1	-		chr09	4362736	4362807	1	+		chr01	634364	634576	1	-
			chr01	5121000	5131000	0.4005		chr02	18800000	18900000	3		chr10	1945925	1945958	1	+								chr05	12343650	12343766	1	-		chr09	33332978	33333097	1	-		chr09	4526829	4526912	1	+		chr01	634365	634614	1	+
			chr01	5130000	5140000	0.4014		chr02	19000000	19100000	1		chr10	1947750	1947792	1	+								chr05	12344692	12344808	1	-		chr09	34894334	34894424	1	+		chr09	5330836	5330909	1	+		chr01	635057	635390	1	-
			chr01	5139000	5149000	0.33		chr02	19100000	19200000	5		chr10	1950982	1951096	1	+								chr05	12345213	12345329	1	-		chr09	35953590	35953691	1	+		chr09	5799230	5799304	1	+		chr01	635474	635673	1	+
			chr01	5148000	5158000	0.3589		chr02	19200000	19300000	1		chr10	1956425	1956450	1	+								chr05	12346255	12346371	1	-		chr10	330628	330734	1	-		chr09	5940846	5940918	1	+		chr01	636444	636617	1	-
			chr01	5157000	5167000	0.3748		chr02	19300000	19400000	2		chr10	1962646	1962751	1	+								chr05	12347297	12347413	1	-		chr10	1161703	1161804	1	-		chr09	5954047	5954153	1	+		chr01	636636	639341	1	+
			chr01	5166000	5176000	0.3624		chr02	19400000	19500000	10		chr10	1966459	1966493	1	+								chr05	12347818	12347934	1	-		chr10	2847491	2847593	1	+		chr09	6093936	6094007	1	+		chr01	639126	639374	1	+
			chr01	5175000	5185000	0.3346		chr02	19500000	19600000	2		chr10	1966453	1966495	1	+								chr05	12348339	12348455	1	-		chr10	3850170	3850288	1	-		chr09	7374669	7374741	1	+		chr01	639507	639621	1	+
			chr01	5184000	5194000	0.3519		chr02	19600000	19700000	2		chr10	1966453	1966493	1	+								chr05	12348860	12348976	1	-		chr10	3875751	3875853	1	+		chr09	1911838	1911922	1	+		chr01	639860	639947	1	-
			chr01	5193000	5203000	0.4047		chr02	19700000	19800000	3		chr10	1969971	1970034	1	+								chr05	12349381	12349497	1	-		chr10	3878249	3878409	1	+		chr09	7929980	7930044	1	+		chr01	640213	640360	1	-
			chr01	5202000	5212000	0.3997		chr02	19800000	19900000	2		chr10	1979488	1979608	1	+								chr05	12350423	12350539	1	-		chr10	3879975	3880135	1	+		chr09	8253716	8253793	1	+		chr01	640241	640365	1	+
			chr01	5211000	5221000	0.3448		chr02	19900000	20000000	1		chr10	1979521	1979597	1	+								chr05	12351465	12351581	1	-		chr10	3882048	3882208	1	+		chr09	19884761	19884833	1	+		chr01	642678	642868	1	-
			chr01	5220000	5230000	0.3927		chr02	20100000	20200000	4		chr10	1979553	1979655	1	+								chr05	12351986	12352102	1	-		chr10	5652261	5652394	1	+		chr09	19961324	19961397	1	+		chr01	655638	655754	1	+
			chr01	5229000	5239000	0.3644		chr02	20200000	20300000	6		chr10	1979847	1979922	1	+								chr05	12352507	12352623	1	-		chr10	5717672	5717773	1	+		chr09	20185755	20185825	1	+		chr01	657736	657972	1	-
			chr01	5238000	5248000	0.359		chr02	20300000	20400000	1		chr10	1979847	1979933	1	+								chr05	12353028	12353144	1	-		chr10	8506971	8507067	1	+		chr09	20896121	20896192	1	+		chr01	657771	658091	1	+
			chr01	5247000	5257000	0.369		chr02	20400000	20500000	1		chr10	1982187	1982396	1	+								chr05	12354070	12354186	1	-		chr10	8507306	8507395	1	+		chr09	21331741	21331814	1	+		chr01	658754	658882	1	-
			chr01	5256000	5266000	0.3383		chr02	20500000	20600000	7		chr10	1982999	1983033	1	+								chr05	12354591	12354707	1	-		chr10	8507671	8507798	1	+		chr09	24096010	24096081	1	+		chr01	658798	658894	1	-
			chr01	5265000	5275000	0.3128		chr02	20600000	20700000	4		chr10	1984616	1984650	1	+								chr05	12355112	12355228	1	-		chr10	8507851	8507947	1	+		chr09	27151027	27151100	1	+		chr01	658869	658941	1	-
			chr01	5274000	5284000	0.3203		chr02	20700000	20800000	4		chr10	1985951	1986006	1	+								chr05	12355633	12355749	1	-		chr10	8508278	8508371	1	+		chr09	27382103	27382174	1	+		chr01	658883	658941	1	-
			chr01	5283000	5293000	0.3488		chr02	20800000	20900000	5		chr10	1993923	1993960	1	+								chr05	12356154	12356270	1	-		chr10	9425531	9425632	1	-		chr09	2846988	2847059	1	+		chr01	658942	659168	1	+
			chr01	5292000	5302000	0.3841		chr02	20900000	21000000	1		chr10	1997008	1997038	1	+								chr05	12357196	12357312	1	-		chr10	16039950	16040051	1	-		chr09	27398743	27398814	1	+		chr01	659210	659249	1	+
			chr01	5301000	5311000	0.3613		chr02	21000000	21100000	4		chr10	2002874	2003023	1	+								chr05	12358238	12358354	1	-		chr10	16851858	16851959	1	-		chr09	27419152	27419225	1	+		chr01	659351	659894	1	+
			chr01	5310000	5320000	0.3035		chr02	21100000	21200000	2		chr10	2003045	2003081	1	+								chr05	12359801	12359917	1	-		chr10	19665254	19665355	1	+		chr09	27969125	27969197	1	+		chr01	660133	661893	1	+
			chr01	5319000	5329000	0.3755		chr02	21200000	21300000	3		chr10	2005220	2005463	1	+								chr05	12360322	12360438	1	-		chr10	19919824	19919925	1	-		chr09	28054315	28054400	1	+		chr01	662321	662380	1	+
			chr01	5328000	5338000	0.3364		chr02	21300000	21400000	6		chr10	2028496	2028529	1	+								chr05	12360843	12360959	1	-		chr10	20607013	20607119	1	-		chr09	28471022	28471104	1	+		chr01	662381	662398	1	-
			chr01	5337000	5347000	0.3419		chr02	21400000	21500000	10		chr10	2028496	2028529	1	+								chr05	12361364	12361480	1	-		chr10	21132137	21132239	1	+		chr09	29556611	29556684	1	+		chr01	662500	662948	1	-
			chr01	5346000	5356000	0.3597		chr02	21500000	21600000	11		chr10	2034633	2034702	1	+								chr05	12361885	12362001	1	-		chr10	21842624	21842724	1	-		chr09	30412879	30412951	1	+		chr01	663034	664414	1	-
			chr01	5355000	5365000	0.3986		chr02	21600000	21700000	4		chr10	2041656	2041702	1	+								chr05	12362406	12362522	1	-		chr10	21843005	21843167	1	+		chr09	30421343	30421415	1	+		chr01	664492	664556	1	-
			chr01	5364000	5374000	0.3408		chr02	21800000	21900000	2		chr10	2042600	2042815	1	+								chr05	12363448	12363564	1	-		chr10	23451251	23451353	1	+		chr09	30549667	30549746	1	+		chr01	664715	665379	1	-
			chr01	5373000	5383000	0.3762		chr02	22000000	22100000	2		chr10	2062704	2062749	1	+								chr05	12364490	12364606	1	-		chr10	24005668	24005769	1	+		chr09	30743152	30743225	1	+		chr01	669713	669875	1	-
			chr01	5382000	5392000	0.291		chr02	22100000	22200000	1		chr10	2074174	2074270	1	+								chr05	12365011	12365127	1	-		chr10	24618897	24619085	1	-		chr09	3347569	3347642	1	+		chr01	669749	670004	1	-
			chr01	5391000	5401000	0.3849		chr02	22200000	22300000	7		chr10	2074481	2074530	1	+								chr05	12366053	12366169	1	-		chr10	25572203	25572274	1	+		chr09	31091111	31091183	1	+		chr01	669876	670022	1	+
			chr01	5400000	5410000	0.3506		chr02	22300000	22400000	1		chr10	2075399	2075460	1	+								chr05	12366574	12366690	1	-		chr10	25572370	25572448	1	+		chr09	31202155	31202226	1	+		chr01	675545	676021	1	+
			chr01	5409000	5419000	0.356		chr02	22400000	22500000	3		chr10	2077911	2077979	1	+								chr05	12367095	12367211	1	-		chr10	25635290	25635387	1	-		chr09	32807685	32807756	1	+		chr01	676194	677954	1	+
			chr01	5418000	5428000	0.2825		chr02	22500000	22600000	9		chr10	2097755	2097809	1	+								chr05	12368137	12368253	1	-		chr10	25676131	25676292	1	-		chr09	32945085	32945157	1	+		chr01	677959	678087	1	-
			chr01	5427000	5437000	0.3762		chr02	22600000	22700000	2		chr10	2109215	2109300	1	+								chr05	12369700	12369816	1	-		chr10	25678337	25678421	1	-		chr09	33579251	33579324	1	+		chr01	678343	678449	1	-
			chr01	5436000	5446000	0.3656		chr02	22700000	22800000	1		chr10	2109713	2109998	1	+								chr05	12371784	12371900	1	-		chr10	25763850	25764010	1	+		chr09	34652796	34652869	1	+		chr01	678450	678707	1	-
			chr01	5445000	5455000	0.3494		chr02	22800000	22900000	6		chr10	2110413	2110452	1	+								chr05	12373347	12373463	1	-		chr10	25765180	25765340	1	+		chr09	34986295	34986380	1	+		chr01	679168	679199	1	-
			chr01	5454000	5464000	0.2973		chr02	22900000	23000000	6		chr10	2111901	2111978	1	+								chr05	12373868	12373984	1	-		chr10	25813406	25813531	1	+		chr09	35281679	35281750	1	+		chr01	679480	679822	1	+
			chr01	5463000	5473000	0.375		chr02	23000000	23100000	2		chr10	2122842	2122907	1	+								chr05	12374389	12374505	1	-		chr10	25898768	25898884	1	-		chr09	35676781	35676855	1	+		chr01	679841	679855	1	-
			chr01	5472000	5482000	0.3668		chr02	23100000	23200000	4		chr10	2122966	2123012	1	+								chr05	12374910	12375026	1	-		chr10	26146146	26146248	1	-		chr09	34380295	34380366	1	-		chr01	679856	679884	1	-
			chr01	5481000	5491000	0.3811		chr02	23200000	23300000	4		chr10	2131710	2131765	1	+								chr05	12375431	12375547	1	-		chr10	26373652	26373803	1	-		chr09	3544448	3544520	1	+		chr01	679885	680026	1	+
			chr01	5490000	5500000	0.3437		chr02	23300000	23400000	6		chr10	2138312	2138353	1	+								chr05	12375952	12376068	1	-		chr10	26566470	26566687	1	-		chr09	34159364	34159435	1	-		chr01	680027	680046	1	-
			chr01	5499000	5509000	0.381		chr02	23400000	23500000	7		chr10	2140622	2140651	1	+								chr05	12376473	12376589	1	-		chr10	26605394	26605495	1	-		chr09	33723622	33723694	1	-		chr01	680285	680333	1	+
			chr01	5508000	5518000	0.3361		chr02	23500000	23600000	6		chr10	2143481	2143524	1	+								chr05	12377515	12377631	1	-		chr10	28456485	28456586	1	-		chr09	33542792	33542864	1	-		chr01	680632	680729	1	-
			chr01	5517000	5527000	0.3053		chr02	23600000	23700000	7		chr10	2158293	2158355	1	+								chr05	12378036	12378152	1	-		chr10	28916375	28916453	1	-		chr09	33371289	33371372	1	-		chr01	680662	680695	1	-
			chr01	5526000	5536000	0.3494		chr02	23700000	23800000	1		chr10	2158423	2158467	1	+								chr05	12378557	12378673	1	-		chr11	9084	9256	1	+		chr09	32867209	32867280	1	-		chr01	680696	680824	1	+
			chr01	5535000	5545000	0.3596		chr02	23800000	23900000	4		chr10	2158438	2158467	1	+								chr05	12380113	12380229	1	-		chr11	3127261	3127356	1	-		chr09	32573258	32573329	1	-		chr01	680718	680840	1	+
			chr01	5544000	5554000	0.358		chr02	23900000	24000000	1		chr10	2158607	2158643	1	+								chr05	12380634	12380750	1	-		chr11	3465533	3465640	1	-		chr09	31885901	31885974	1	-		chr01	681029	681267	1	+
			chr01	5553000	5563000	0.3396		chr02	24000000	24100000	2		chr10	2164994	2165025	1	+								chr05	12382718	12382834	1	-		chr11	3593569	3593691	1	-		chr09	31030629	31030700	1	-		chr01	681071	681293	1	-
			chr01	5562000	5572000	0.382		chr02	24100000	24200000	2		chr10	2165669	2165708	1	+								chr05	12384282	12384398	1	-		chr11	3601112	3601223	1	-		chr09	31026797	31026868	1	-		chr01	681301	683461	1	+
			chr01	5571000	5581000	0.4053		chr02	24200000	24300000	6		chr10	2168681	2168741	1	+								chr05	12384803	12384919	1	-		chr11	3607521	3607632	1	-		chr09	30298533	30298605	1	-		chr01	683614	683682	1	-
			chr01	5580000	5590000	0.3762		chr02	24300000	24400000	9		chr10	2172839	2172870	1	+								chr05	12385845	12385961	1	-		chr11	3737464	3737566	1	+		chr09	3649283	3649368	1	+		chr01	683753	683824	1	-
			chr01	5589000	5599000	0.3042		chr02	24400000	24500000	9		chr10	2172843	2172881	1	+								chr05	12386366	12386482	1	-		chr11	3798744	3798846	1	-		chr09	28908490	28908561	1	-		chr01	683963	684302	1	-
			chr01	5598000	5608000	0.2961		chr02	24500000	24600000	9		chr10	2178735	2178957	1	+								chr05	12386887	12387003	1	-		chr11	3799698	3799800	1	-		chr09	28887018	28887097	1	-		chr01	684508	684597	1	+
			chr01	5607000	5617000	0.3741		chr02	24600000	24700000	7		chr10	2187550	2187629	1	+								chr05	12387408	12387524	1	-		chr11	4630661	4630757	1	-		chr09	28296051	28296123	1	-		chr01	685119	685135	1	+
			chr01	5616000	5626000	0.3443		chr02	24700000	24800000	10		chr10	2187554	2187630	1	+								chr05	12387929	12388045	1	-		chr11	4631126	4631210	1	-		chr09	27659845	27659916	1	-		chr01	685136	685242	1	-
			chr01	5625000	5635000	0.3568		chr02	24800000	24900000	3		chr10	2203081	2203135	1	+								chr05	12388450	12388566	1	-		chr11	6727535	6727754	1	-		chr09	25588361	25588444	1	-		chr01	685243	685268	1	+
			chr01	5634000	5644000	0.337		chr02	24900000	25000000	9		chr10	2205527	2205626	1	+								chr05	12388971	12389087	1	-		chr11	12503939	12504151	1	-		chr09	25513294	25513367	1	-		chr01	685735	685833	1	+
			chr01	5643000	5653000	0.3884		chr02	25000000	25100000	9		chr10	2205546	2205634	1	+								chr05	12389492	12389608	1	-		chr11	14124010	14124111	1	+		chr09	24374013	24374083	1	-		chr01	685905	686502	1	+
			chr01	5652000	5662000	0.3251		chr02	25100000	25200000	9		chr10	2205527	2205635	1	+								chr05	12390013	12390129	1	-		chr11	20525317	20525418	1	-		chr09	22691921	22691992	1	-		chr01	686543	689510	1	+
			chr01	5661000	5671000	0.3077		chr02	25200000	25300000	2		chr10	2222808	2222888	1	+								chr05	12390534	12390650	1	-		chr11	20770103	20770204	1	-		chr09	21321151	21321222	1	-		chr01	689625	690065	1	+
			chr01	5670000	5680000	0.3182		chr02	25300000	25400000	8		chr10	2222916	2222959	1	+								chr05	12391576	12391692	1	-		chr11	20811713	20811813	1	-		chr09	19965515	19965600	1	-		chr01	690215	690226	1	-
			chr01	5679000	5689000	0.3337		chr02	25400000	25500000	3		chr10	2230866	2230985	1	+								chr05	12393660	12393776	1	-		chr11	22268214	22268321	1	+		chr09	3868607	3868678	1	+		chr01	690227	690323	1	+
			chr01	5688000	5698000	0.3275		chr02	25500000	25600000	8		chr10	2234326	2234364	1	+								chr05	12394181	12394297	1	-		chr11	26544213	26544316	1	+		chr09	18828970	18829041	1	-		chr01	690653	695863	1	+
			chr01	5697000	5707000	0.3165		chr02	25600000	25700000	5		chr10	2238550	2238605	1	+								chr05	12394702	12394818	1	-		chr11	26916675	26916793	1	+		chr09	5258192	5258277	1	-		chr01	695864	698765	1	+
			chr01	5706000	5716000	0.3348		chr02	25700000	25800000	1		chr10	2247613	2247739	1	+								chr05	12395744	12395860	1	-		chr11	26921255	26921371	1	+		chr09	5195492	5195563	1	-		chr01	698976	699062	1	-
			chr01	5715000	5725000	0.3497		chr02	25800000	25900000	1		chr10	2249501	2249579	1	+								chr05	12396265	12396381	1	-		chr11	27749611	27749713	1	+		chr09	5154129	5154201	1	-		chr01	699135	699424	1	-
			chr01	5724000	5734000	0.3668		chr02	25900000	26000000	1		chr10	2262885	2262914	1	+								chr05	12396786	12396902	1	-		chr11	27749962	27750044	1	-		chr09	4333468	4333541	1	-		chr01	699169	701843	1	-
			chr01	5733000	5743000	0.3539		chr02	26000000	26100000	6		chr10	2262923	2262961	1	+								chr05	12397307	12397423	1	-		chr11	28463994	28464096	1	-		chr09	4195874	4195944	1	-		chr01	702093	702494	1	+
			chr01	5742000	5752000	0.3662		chr02	26100000	26200000	5		chr10	2268310	2268345	1	+								chr05	12397828	12397944	1	-		chr11	28477076	28477178	1	-		chr09	4148767	4148838	1	-		chr01	702680	703118	1	-
			chr01	5751000	5761000	0.3775		chr02	26200000	26300000	10		chr10	2273200	2273235	1	+								chr05	12398870	12398986	1	-		chr11	28597717	28597818	1	+		chr09	4030749	4030821	1	-		chr01	703134	703202	1	-
			chr01	5760000	5770000	0.382		chr02	26300000	26400000	9		chr10	2273750	2273802	1	+								chr05	12400433	12400549	1	-		chr11	28656508	28656608	1	-		chr09	3976700	3976785	1	-		chr01	703245	703308	1	-
			chr01	5769000	5779000	0.387		chr02	26400000	26500000	7		chr10	2278806	2278831	1	+								chr05	12401475	12401591	1	-		chr11	31116092	31116191	1	-		chr09	3567715	3567788	1	-		chr01	703294	703769	1	-
			chr01	5778000	5788000	0.3962		chr02	26500000	26600000	11		chr10	2283986	2284038	1	+								chr05	12401996	12402112	1	-		contig200	2300	2416	1	-		chr09	3871888	3871959	1	+		chr01	703777	703904	1	-
			chr01	5787000	5797000	0.3693		chr02	26600000	26700000	11		chr10	2283986	2284039	1	+								chr05	12407205	12407321	1	-		contig200	5867	6028	1	-		chr09	3564529	3564602	1	-		chr01	703801	704041	1	+
			chr01	5796000	5806000	0.3744		chr02	26700000	26800000	7		chr10	2284015	2284154	1	+								chr05	12407726	12407842	1	-		contig200	15282	15443	1	-		chr09	2575214	2575285	1	-		chr01	704117	704456	1	-
			chr01	5805000	5815000	0.348		chr02	26800000	26900000	11		chr10	2284353	2284398	1	+								chr05	12409810	12409926	1	-		contig200	20886	20992	1	+		chr09	3974009	3974082	1	+		chr01	704661	705848	1	-
			chr01	5814000	5824000	0.3205		chr02	26900000	27000000	8		chr10	2285378	2285411	1	+								chr05	12410331	12410447	1	-		contig200	23186	23379	1	+		chr10	815370	815442	1	+		chr01	706049	706106	1	+
			chr01	5823000	5833000	0.3248		chr02	27000000	27100000	10		chr10	2285431	2285464	1	+								chr05	12410852	12410968	1	-		contig200	25048	25209	1	-		chr10	7178053	7178134	1	+		chr01	706104	706499	1	-
			chr01	5832000	5842000	0.3563		chr02	27100000	27200000	11		chr10	2285568	2285616	1	+								chr05	12411894	12412010	1	-		contig200	26973	27079	1	+		chr10	18659055	18659128	1	+		chr01	706969	707021	1	+
			chr01	5841000	5851000	0.3114		chr02	27200000	27300000	11		chr10	2290038	2290101	1	+								chr05	12412415	12412531	1	-		contig200	31464	31570	1	-		chr10	19330542	19330613	1	+		chr01	707022	707034	1	-
			chr01	5850000	5860000	0.3774		chr02	27300000	27400000	7		chr10	2291296	2291373	1	+								chr05	12412936	12413052	1	-		contig200	33334	33495	1	+		chr10	19375952	19376030	1	+		chr01	707310	707464	1	+
			chr01	5859000	5869000	0.3318		chr02	27400000	27500000	10		chr10	2292957	2293003	1	+								chr05	12413977	12414093	1	-		contig200	35164	35357	1	-		chr10	21017400	21017464	1	+		chr01	707465	707707	1	+
			chr01	5868000	5878000	0.3661		chr02	27500000	27600000	10		chr10	2300800	2300848	1	+								chr05	12415019	12415135	1	-		contig24	281232	281391	1	+		chr10	24174856	24174929	1	+		chr01	707595	707762	1	-
			chr01	5877000	5887000	0.336		chr02	27600000	27700000	3		chr10	2310626	2311047	1	+								chr05	12416060	12416176	1	-								chr10	24584055	24584126	1	+		chr01	707708	707729	1	+
			chr01	5886000	5896000	0.3578		chr02	27700000	27800000	4		chr10	2310575	2311047	1	+								chr05	12417102	12417218	1	-								chr10	24678257	24678327	1	+		chr01	708105	708368	1	-
			chr01	5895000	5905000	0.2878		chr02	27800000	27900000	7		chr10	2312300	2312326	1	+								chr05	12417623	12417739	1	-								chr10	24759130	24759201	1	+		chr01	708284	708412	1	+
			chr01	5904000	5914000	0.3761		chr02	27900000	28000000	1		chr10	2323648	2323689	1	+								chr05	12418144	12418260	1	-								chr10	25499225	25499298	1	+		chr01	708301	708456	1	-
			chr01	5913000	5923000	0.3643		chr02	28000000	28100000	2		chr10	2329899	2330102	1	+								chr05	12418665	12418781	1	-								chr10	1145956	1146028	1	+		chr01	711357	711800	1	-
			chr01	5922000	5932000	0.3699		chr02	28100000	28200000	8		chr10	2345364	2345500	1	+								chr05	12419706	12419822	1	-								chr10	26086320	26086390	1	+		chr01	711904	711970	1	+
			chr01	5931000	5941000	0.3978		chr02	28200000	28300000	2		chr10	2362308	2362338	1	+								chr05	12420227	12420343	1	-								chr10	26623192	26623264	1	+		chr01	712690	713117	1	-
			chr01	5940000	5950000	0.3704		chr02	28300000	28400000	9		chr10	2362728	2362843	1	+								chr05	12421269	12421385	1	-								chr10	27838825	27838898	1	+		chr01	713544	713897	1	-
			chr01	5949000	5959000	0.3082		chr02	28400000	28500000	11		chr10	2362728	2362869	1	+								chr05	12422311	12422427	1	-								chr10	28449879	28449960	1	+		chr01	713943	715289	1	-
			chr01	5958000	5968000	0.3537		chr02	28500000	28600000	10		chr10	2364634	2364676	1	+								chr05	12422832	12422948	1	-								chr10	28545069	28545141	1	+		chr01	716175	716405	1	-
			chr01	5967000	5977000	0.3527		chr02	28600000	28700000	6		chr10	2364702	2364839	1	+								chr05	12423353	12423469	1	-								chr10	28617486	28617559	1	+		chr01	718320	718481	1	+
			chr01	5976000	5986000	0.3751		chr02	28700000	28800000	5		chr10	2364735	2364789	1	+								chr05	12423874	12423990	1	-								chr10	28657372	28657444	1	-		chr01	721790	721852	1	-
			chr01	5985000	5995000	0.3534		chr02	28800000	28900000	13		chr10	2364726	2364776	1	+								chr05	12424395	12424511	1	-								chr10	28462544	28462616	1	-		chr01	721805	721866	1	+
			chr01	5994000	6004000	0.3772		chr02	28900000	29000000	10		chr10	2368036	2368108	1	+								chr05	12425437	12425553	1	-								chr10	28327847	28327919	1	-		chr01	721841	721987	1	+
			chr01	6003000	6013000	0.3604		chr02	29000000	29100000	7		chr10	2368049	2368110	1	+								chr05	12425958	12426074	1	-								chr10	28284705	28284776	1	-		chr01	721861	722073	1	-
			chr01	6012000	6022000	0.3539		chr02	29100000	29200000	11		chr10	2370972	2371033	1	+								chr05	12428042	12428158	1	-								chr10	1157835	1157907	1	+		chr01	721880	722108	1	-
			chr01	6021000	6031000	0.3842		chr02	29200000	29300000	8		chr10	2376183	2376241	1	+								chr05	12428563	12428679	1	-								chr10	28194345	28194418	1	-		chr01	730388	730484	1	+
			chr01	6030000	6040000	0.3795		chr02	29300000	29400000	12		chr10	2381205	2381486	1	+								chr05	12429084	12429200	1	-								chr10	27724369	27724440	1	-		chr01	730917	731446	1	+
			chr01	6039000	6049000	0.3819		chr02	29400000	29500000	14		chr10	2387171	2387225	1	+								chr05	12429605	12429721	1	-								chr10	27425924	27425996	1	-		chr01	732237	732387	1	-
			chr01	6048000	6058000	0.3372		chr02	29500000	29600000	11		chr10	2387934	2387993	1	+								chr05	12430126	12430242	1	-								chr10	26891053	26891124	1	-		chr01	732627	732897	1	-
			chr01	6057000	6067000	0.2622		chr02	29600000	29700000	10		chr10	2388583	2388623	1	+								chr05	12430647	12430763	1	-								chr10	26373505	26373576	1	-		chr01	732851	732907	1	+
			chr01	6066000	6076000	0.348		chr02	29700000	29800000	9		chr10	2391019	2391051	1	+								chr05	12432210	12432326	1	-								chr10	26168283	26168362	1	-		chr01	734769	734886	1	+
			chr01	6075000	6085000	0.2986		chr02	29800000	29900000	8		chr10	2392411	2392458	1	+								chr05	12433252	12433368	1	-								chr10	25093212	25093285	1	-		chr01	736891	736909	1	+
			chr01	6084000	6094000	0.3617		chr02	29900000	30000000	7		chr10	2392429	2392522	1	+								chr05	12433773	12433889	1	-								chr10	24627005	24627076	1	-		chr01	736910	737008	1	+
			chr01	6093000	6103000	0.3487		chr02	30000000	30100000	11		chr10	2392770	2392826	1	+								chr05	12434294	12434410	1	-								chr10	24600154	24600225	1	-		chr01	737009	737033	1	+
			chr01	6102000	6112000	0.3763		chr02	30100000	30200000	14		chr10	2394814	2394918	1	+								chr05	12434815	12434931	1	-								chr10	24221800	24221872	1	-		chr01	737151	737212	1	+
			chr01	6111000	6121000	0.3831		chr02	30200000	30300000	8		chr10	2400690	2400727	1	+								chr05	12435336	12435452	1	-								chr10	2111424	2111505	1	+		chr01	737157	737265	1	+
			chr01	6120000	6130000	0.3727		chr02	30300000	30400000	7		chr10	2418770	2418810	1	+								chr05	12435857	12435973	1	-								chr10	17592478	17592549	1	-		chr01	737170	737278	1	-
			chr01	6129000	6139000	0.3676		chr02	30400000	30500000	10		chr10	2419517	2419662	1	+								chr05	12436378	12436494	1	-								chr10	6724507	6724588	1	-		chr01	737766	737845	1	+
			chr01	6138000	6148000	0.3427		chr02	30500000	30600000	15		chr10	2420979	2421034	1	+								chr05	12436899	12437015	1	-								chr10	6449170	6449242	1	-		chr01	737812	738128	1	+
			chr01	6147000	6157000	0.3204		chr02	30600000	30700000	10		chr10	2423309	2423453	1	+								chr05	12437420	12437536	1	-								chr10	4300944	4301017	1	-		chr01	737883	738158	1	-
			chr01	6156000	6166000	0.3373		chr02	30700000	30800000	7		chr10	2423474	2423500	1	+								chr05	12437941	12438057	1	-								chr10	4103124	4103205	1	-		chr01	738110	738308	1	+
			chr01	6165000	6175000	0.3756		chr02	30800000	30900000	9		chr10	2425548	2425619	1	+								chr05	12438983	12439099	1	-								chr10	2767851	2767921	1	-		chr01	738426	738507	1	-
			chr01	6174000	6184000	0.3539		chr02	30900000	31000000	3		chr10	2428592	2428635	1	+								chr05	12440546	12440662	1	-								chr10	2755203	2755273	1	-		chr01	738620	740594	1	-
			chr01	6183000	6193000	0.3821		chr02	31000000	31100000	5		chr10	2429483	2429537	1	+								chr05	12442109	12442225	1	-								chr10	1801029	1801111	1	-		chr01	741115	741222	1	+
			chr01	6192000	6202000	0.3767		chr02	31100000	31200000	3		chr10	2429498	2429541	1	+								chr05	12442630	12442746	1	-								chr10	1549412	1549483	1	-		chr01	741146	741247	1	+
			chr01	6201000	6211000	0.3617		chr02	31200000	31300000	7		chr10	2431800	2431860	1	+								chr05	12443151	12443267	1	-								chr10	2119977	2120058	1	+		chr01	741202	741255	1	-
			chr01	6210000	6220000	0.3375		chr02	31300000	31400000	12		chr10	2432291	2432356	1	+								chr05	12444193	12444309	1	-								chr10	2351983	2352055	1	+		chr01	744834	744925	1	+
			chr01	6219000	6229000	0.3613		chr02	31400000	31500000	12		chr10	2434104	2434155	1	+								chr05	12445756	12445872	1	-								chr10	2804967	2805037	1	+		chr01	744835	744938	1	-
			chr01	6228000	6238000	0.3725		chr02	31500000	31600000	7		chr10	2434084	2434200	1	+								chr05	12446277	12446393	1	-								chr10	3470689	3470762	1	+		chr01	745606	745674	1	-
			chr01	6237000	6247000	0.3599		chr02	31600000	31700000	2		chr10	2434341	2434393	1	+								chr05	12446798	12446914	1	-								chr10	5243337	5243409	1	+		chr01	745650	745710	1	+
			chr01	6246000	6256000	0.3708		chr02	31700000	31800000	14		chr10	2441310	2441347	1	+								chr05	12447319	12447435	1	-								chr11	766640	766711	1	+		chr01	745675	745706	1	+
			chr01	6255000	6265000	0.3479		chr02	31800000	31900000	17		chr10	2449559	2449626	1	+								chr05	12447840	12447956	1	-								chr11	6459818	6459890	1	+		chr01	745711	745766	1	+
			chr01	6264000	6274000	0.3568		chr02	31900000	32000000	13		chr10	2449576	2449632	1	+								chr05	12448882	12448998	1	-								chr11	7685527	7685598	1	+		chr01	745717	745778	1	-
			chr01	6273000	6283000	0.3894		chr02	32000000	32100000	11		chr10	2449569	2449618	1	+								chr05	12449403	12449519	1	-								chr11	9560904	9560980	1	+		chr01	746180	746336	1	-
			chr01	6282000	6292000	0.3739		chr02	32100000	32200000	19		chr10	2451725	2451802	1	+								chr05	12449924	12450040	1	-								chr11	12190627	12190691	1	+		chr01	746702	746928	1	+
			chr01	6291000	6301000	0.2921		chr02	32200000	32300000	6		chr10	2454693	2454719	1	+								chr05	12450445	12450561	1	-								chr11	13321108	13321181	1	+		chr01	751251	751340	1	-
			chr01	6300000	6310000	0.3833		chr02	32300000	32400000	16		chr10	2455858	2455924	1	+								chr05	12450966	12451082	1	-								chr11	13321354	13321427	1	+		chr01	751543	751590	1	-
			chr01	6309000	6319000	0.3928		chr02	32400000	32500000	7		chr10	2456128	2456167	1	+								chr05	12451487	12451603	1	-								chr11	23862565	23862636	1	+		chr01	751591	751606	1	-
			chr01	6318000	6328000	0.3367		chr02	32500000	32600000	7		chr10	2456128	2456167	1	+								chr05	12452529	12452645	1	-								chr11	24929856	24929937	1	+		chr01	753541	753738	1	-
			chr01	6327000	6337000	0.3149		chr02	32600000	32700000	13		chr10	2456205	2456233	1	+								chr05	12453571	12453687	1	-								chr11	26893053	26893124	1	+		chr01	755589	755622	1	-
			chr01	6336000	6346000	0.3913		chr02	32700000	32800000	9		chr10	2456914	2456970	1	+								chr05	12454612	12454728	1	-								chr11	26894778	26894849	1	+		chr01	758710	758789	1	+
			chr01	6345000	6355000	0.3608		chr02	32800000	32900000	13		chr10	2459707	2459754	1	+								chr05	12455654	12455770	1	-								chr11	833166	833238	1	+		chr01	762021	762074	1	+
			chr01	6354000	6364000	0.3574		chr02	32900000	33000000	8		chr10	2460524	2460558	1	+								chr05	12456696	12456812	1	-								chr11	26992337	26992409	1	+		chr01	762195	762310	1	-
			chr01	6363000	6373000	0.3543		chr02	33000000	33100000	4		chr10	2463803	2463840	1	+								chr05	12458259	12458375	1	-								chr11	27003926	27003998	1	+		chr01	762313	762356	1	+
			chr01	6372000	6382000	0.3508		chr02	33100000	33200000	9		chr10	2463825	2463905	1	+								chr05	12458780	12458896	1	-								chr11	27176720	27176801	1	+		chr01	762357	762623	1	+
			chr01	6381000	6391000	0.355		chr02	33200000	33267203	5		chr10	2464079	2464120	1	+								chr05	12459300	12459416	1	-								chr11	29784760	29784832	1	+		chr01	762424	762652	1	-
			chr01	6390000	6400000	0.3694		chr03	0	100000	2		chr10	2464088	2464126	1	+								chr05	12459821	12459937	1	-								chr11	29617046	29617118	1	-		chr01	762645	762957	1	+
			chr01	6399000	6409000	0.376		chr03	100000	200000	17		chr10	2470182	2470235	1	+								chr05	12460343	12460459	1	-								chr11	28078630	28078702	1	-		chr01	762724	763133	1	+
			chr01	6408000	6418000	0.3759		chr03	200000	300000	24		chr10	2484425	2484449	1	+								chr05	12460864	12460980	1	-								chr11	27174752	27174833	1	-		chr01	763042	765186	1	+
			chr01	6417000	6427000	0.3975		chr03	300000	400000	23		chr10	2489835	2489864	1	+								chr05	12461384	12461500	1	-								chr11	23483385	23483466	1	-		chr01	765195	780167	1	+
			chr01	6426000	6436000	0.3706		chr03	400000	500000	20		chr10	2492261	2492295	1	+								chr05	12462427	12462543	1	-								chr11	9846771	9846843	1	-		chr01	780181	781718	1	+
			chr01	6435000	6445000	0.358		chr03	500000	600000	21		chr10	2492455	2492495	1	+								chr05	12462948	12463064	1	-								chr11	8528171	8528244	1	-		chr01	781725	781789	1	+
			chr01	6444000	6454000	0.2861		chr03	600000	700000	24		chr10	2492456	2492501	1	+								chr05	12463990	12464106	1	-								chr11	1259117	1259188	1	+		chr01	781880	782047	1	+
			chr01	6453000	6463000	0.3454		chr03	700000	800000	16		chr10	2497765	2497811	1	+								chr05	12465031	12465147	1	-								chr11	6193696	6193767	1	-		chr01	782130	784381	1	+
			chr01	6462000	6472000	0.3672		chr03	800000	900000	22		chr10	2507383	2508602	1	+								chr05	12465874	12465990	1	-								chr11	6158082	6158152	1	-		chr01	784385	784647	1	+
			chr01	6471000	6481000	0.3285		chr03	900000	1000000	18		chr10	2514157	2514198	1	+								chr05	12466395	12466511	1	-								chr11	3965748	3965820	1	-		chr01	784703	784979	1	-
			chr01	6480000	6490000	0.3662		chr03	1000000	1100000	21		chr10	2522964	2523037	1	+								chr05	12466916	12467032	1	-								chr11	3541402	3541472	1	-		chr01	785144	785293	1	+
			chr01	6489000	6499000	0.3688		chr03	1100000	1200000	13		chr10	2522986	2523042	1	+								chr05	12467437	12467553	1	-								chr11	2889246	2889327	1	-		chr01	785182	785642	1	+
			chr01	6498000	6508000	0.3672		chr03	1200000	1300000	17		chr10	2526134	2526183	1	+								chr05	12467958	12468074	1	-								chr11	2296516	2296586	1	-		chr01	785656	785881	1	+
			chr01	6507000	6517000	0.3576		chr03	1300000	1400000	11		chr10	2544795	2544836	1	+								chr05	12468479	12468595	1	-								chr11	1781586	1781665	1	-		chr01	785827	785902	1	+
			chr01	6516000	6526000	0.4033		chr03	1400000	1500000	14		chr10	2546943	2547122	1	+								chr05	12469000	12469116	1	-								chr11	787585	787658	1	-		chr01	786211	786311	1	+
			chr01	6525000	6535000	0.4196		chr03	1500000	1600000	12		chr10	2549289	2549339	1	+								chr05	12470031	12470147	1	-								chr11	1726415	1726488	1	+		chr01	786312	786445	1	-
			chr01	6534000	6544000	0.3518		chr03	1600000	1700000	16		chr10	2558883	2558915	1	+								chr05	12470552	12470668	1	-								chr11	3182716	3182789	1	+		chr01	786328	786542	1	+
			chr01	6543000	6553000	0.3537		chr03	1700000	1800000	13		chr10	2560119	2560393	1	+								chr05	12471073	12471189	1	-								chr11	3927243	3927314	1	+		chr01	786354	786597	1	+
			chr01	6552000	6562000	0.383		chr03	1800000	1900000	16		chr10	2570707	2570779	1	+								chr05	12472104	12472220	1	-								chr11	4421706	4421778	1	+		chr01	786443	786736	1	+
			chr01	6561000	6571000	0.383		chr03	1900000	2000000	20		chr10	2571963	2572001	1	+								chr05	12472625	12472741	1	-								chr11	4668455	4668540	1	+		chr01	786516	786540	1	-
			chr01	6570000	6580000	0.3655		chr03	2000000	2100000	20		chr10	2576300	2576328	1	+								chr05	12473146	12473262	1	-								chr11	6435814	6435886	1	+		chr01	786541	786775	1	+
			chr01	6579000	6589000	0.3656		chr03	2100000	2200000	17		chr10	2588621	2588647	1	+								chr05	12473667	12473783	1	-														chr01	786773	786864	1	+
			chr01	6588000	6598000	0.4083		chr03	2200000	2300000	20		chr10	2589895	2590143	1	+								chr05	12474188	12474304	1	-														chr01	786776	786843	1	-
			chr01	6597000	6607000	0.351		chr03	2300000	2400000	16		chr10	2589970	2590181	1	+								chr05	12474709	12474825	1	-														chr01	786865	786875	1	+
			chr01	6606000	6616000	0.3243		chr03	2400000	2500000	20		chr10	2590147	2590198	1	+								chr05	12475750	12475866	1	-														chr01	786922	787282	1	+
			chr01	6615000	6625000	0.3388		chr03	2500000	2600000	21		chr10	2589995	2590204	1	+								chr05	12476271	12476387	1	-														chr01	787458	787559	1	+
			chr01	6624000	6634000	0.3645		chr03	2600000	2700000	16		chr10	2590279	2590333	1	+								chr05	12476792	12476908	1	-														chr01	787575	787622	1	-
			chr01	6633000	6643000	0.3723		chr03	2700000	2800000	8		chr10	2590023	2590469	1	+								chr05	12477313	12477429	1	-														chr01	787609	787682	1	+
			chr01	6642000	6652000	0.3778		chr03	2800000	2900000	13		chr10	2590023	2590510	1	+								chr05	12477834	12477950	1	-														chr01	787621	787860	1	-
			chr01	6651000	6661000	0.3379		chr03	2900000	3000000	19		chr10	2590714	2590738	1	+								chr05	12478355	12478471	1	-														chr01	787683	787721	1	+
			chr01	6660000	6670000	0.4501		chr03	3000000	3100000	20		chr10	2590766	2590828	1	+								chr05	12478876	12478992	1	-														chr01	787741	788036	1	+
			chr01	6669000	6679000	0.4094		chr03	3100000	3200000	13		chr10	2590770	2590837	1	+								chr05	12479919	12480035	1	-														chr01	788065	788108	1	+
			chr01	6678000	6688000	0.3746		chr03	3200000	3300000	17		chr10	2590921	2590972	1	+								chr05	12481484	12481600	1	-														chr01	788179	788267	1	+
			chr01	6687000	6697000	0.3081		chr03	3300000	3400000	16		chr10	2594730	2594822	1	+								chr05	12482005	12482121	1	-														chr01	788298	788393	1	+
			chr01	6696000	6706000	0.3636		chr03	3400000	3500000	21		chr10	2595540	2595619	1	+								chr05	12482526	12482642	1	-														chr01	788392	788508	1	+
			chr01	6705000	6715000	0.383		chr03	3500000	3600000	21		chr10	2596109	2596161	1	+								chr05	12483047	12483163	1	-														chr01	788563	791955	1	+
			chr01	6714000	6724000	0.3465		chr03	3600000	3700000	13		chr10	2596109	2596303	1	+								chr05	12483568	12483684	1	-														chr01	791952	792210	1	-
			chr01	6723000	6733000	0.3666		chr03	3700000	3800000	22		chr10	2596151	2596303	1	+								chr05	12484089	12484205	1	-														chr01	792206	792346	1	+
			chr01	6732000	6742000	0.3701		chr03	3800000	3900000	19		chr10	2596109	2596303	1	+								chr05	12484610	12484726	1	-														chr01	792211	792238	1	+
			chr01	6741000	6751000	0.3398		chr03	3900000	4000000	21		chr10	2597586	2597631	1	+								chr05	12485652	12485768	1	-														chr01	792345	792936	1	+
			chr01	6750000	6760000	0.3608		chr03	4000000	4100000	15		chr10	2598677	2598704	1	+								chr05	12486173	12486289	1	-														chr01	792943	792981	1	+
			chr01	6759000	6769000	0.3652		chr03	4100000	4200000	16		chr10	2599812	2599865	1	+								chr05	12486694	12486810	1	-														chr01	793073	793291	1	+
			chr01	6768000	6778000	0.3692		chr03	4200000	4300000	15		chr10	2599808	2599885	1	+								chr05	12487215	12487331	1	-														chr01	793312	793447	1	+
			chr01	6777000	6787000	0.3936		chr03	4300000	4400000	11		chr10	2600254	2600333	1	+								chr05	12487737	12487853	1	-														chr01	793485	793552	1	+
			chr01	6786000	6796000	0.4153		chr03	4400000	4500000	16		chr10	2600644	2600676	1	+								chr05	12488258	12488374	1	-														chr01	793604	793963	1	+
			chr01	6795000	6805000	0.431		chr03	4500000	4600000	14		chr10	2600687	2600725	1	+								chr05	12488779	12488895	1	-														chr01	793882	793977	1	+
			chr01	6804000	6814000	0.4115		chr03	4600000	4700000	16		chr10	2601173	2601247	1	+								chr05	12489300	12489416	1	-														chr01	794137	794416	1	-
			chr01	6813000	6823000	0.3992		chr03	4700000	4800000	17		chr10	2601283	2601316	1	+								chr05	12489822	12489938	1	-														chr01	794445	794614	1	-
			chr01	6822000	6832000	0.443		chr03	4800000	4900000	17		chr10	2606053	2606077	1	+								chr05	12490343	12490459	1	-														chr01	794552	794685	1	+
			chr01	6831000	6841000	0.3532		chr03	4900000	5000000	8		chr10	2613369	2613397	1	+								chr05	12490864	12490980	1	-														chr01	794799	798049	1	+
			chr01	6840000	6850000	0.3672		chr03	5000000	5100000	13		chr10	2613591	2613660	1	+								chr05	12491385	12491501	1	-														chr01	798042	798078	1	-
			chr01	6849000	6859000	0.317		chr03	5100000	5200000	20		chr10	2613735	2613803	1	+								chr05	12491906	12492022	1	-														chr01	798509	798629	1	+
			chr01	6858000	6868000	0.3678		chr03	5200000	5300000	22		chr10	2614327	2614385	1	+								chr05	12492427	12492543	1	-														chr01	798528	798539	1	+
			chr01	6867000	6877000	0.3277		chr03	5300000	5400000	15		chr10	2614607	2614675	1	+								chr05	12492948	12493064	1	-														chr01	798540	798717	1	-
			chr01	6876000	6886000	0.3024		chr03	5400000	5500000	13		chr10	2614760	2614820	1	+								chr05	12493468	12493584	1	-														chr01	798718	798728	1	+
			chr01	6885000	6895000	0.2615		chr03	5500000	5600000	16		chr10	2614904	2614959	1	+								chr05	12493989	12494105	1	-														chr01	798808	799456	1	+
			chr01	6894000	6904000	0.3084		chr03	5600000	5700000	15		chr10	2613402	2615408	1	+								chr05	12495030	12495146	1	-														chr01	799669	799752	1	-
			chr01	6903000	6913000	0.37		chr03	5700000	5800000	11		chr10	2614784	2615177	1	+								chr05	12495551	12495667	1	-														chr01	799753	799782	1	-
			chr01	6912000	6922000	0.4003		chr03	5800000	5900000	11		chr10	2615366	2615408	1	+								chr05	12496071	12496187	1	-														chr01	799905	799965	1	+
			chr01	6921000	6931000	0.3727		chr03	5900000	6000000	11		chr10	2615767	2615802	1	+								chr05	12496592	12496708	1	-														chr01	799961	800381	1	+
			chr01	6930000	6940000	0.372		chr03	6000000	6100000	6		chr10	2615896	2615926	1	+								chr05	12497113	12497229	1	-														chr01	800388	800896	1	+
			chr01	6939000	6949000	0.4139		chr03	6100000	6200000	4		chr10	2616157	2616209	1	+								chr05	12497634	12497750	1	-														chr01	801001	801294	1	+
			chr01	6948000	6958000	0.3718		chr03	6200000	6300000	10		chr10	2618730	2618777	1	+								chr05	12498155	12498271	1	-														chr01	801451	804222	1	+
			chr01	6957000	6967000	0.356		chr03	6300000	6400000	16		chr10	2624221	2624341	1	+								chr05	12498676	12498792	1	-														chr01	804504	804558	1	+
			chr01	6966000	6976000	0.351		chr03	6400000	6500000	12		chr10	2624224	2624307	1	+								chr05	12499197	12499313	1	-														chr01	804557	804591	1	-
			chr01	6975000	6985000	0.3148		chr03	6500000	6600000	12		chr10	2625710	2625746	1	+								chr05	12499718	12499834	1	-														chr01	804562	804708	1	-
			chr01	6984000	6994000	0.3431		chr03	6600000	6700000	14		chr10	2625699	2625805	1	+								chr05	12500239	12500355	1	-														chr01	804892	805239	1	+
			chr01	6993000	7003000	0.3486		chr03	6700000	6800000	13		chr10	2625973	2625999	1	+								chr05	12500759	12500875	1	-														chr01	805241	810877	1	+
			chr01	7002000	7012000	0.3548		chr03	6800000	6900000	13		chr10	2626057	2626099	1	+								chr05	12501280	12501396	1	-														chr01	810878	813153	1	+
			chr01	7011000	7021000	0.341		chr03	6900000	7000000	13		chr10	2639145	2639331	1	+								chr05	12501801	12501917	1	-														chr01	813504	813944	1	+
			chr01	7020000	7030000	0.341		chr03	7000000	7100000	15		chr10	2639277	2639479	1	+								chr05	12502322	12502438	1	-														chr01	814040	814082	1	+
			chr01	7029000	7039000	0.3141		chr03	7100000	7200000	15		chr10	2643220	2643269	1	+								chr05	12502843	12502959	1	-														chr01	814363	814561	1	+
			chr01	7038000	7048000	0.2956		chr03	7200000	7300000	8		chr10	2644356	2644428	1	+								chr05	12503364	12503480	1	-														chr01	814556	815414	1	+
			chr01	7047000	7057000	0.3449		chr03	7300000	7400000	18		chr10	2644412	2644532	1	+								chr05	12503885	12504001	1	-														chr01	815468	815904	1	+
			chr01	7056000	7066000	0.377		chr03	7400000	7500000	10		chr10	2648627	2648705	1	+								chr05	12504927	12505043	1	-														chr01	815770	815927	1	+
			chr01	7065000	7075000	0.4292		chr03	7500000	7600000	6		chr10	2651290	2651324	1	+								chr05	12505448	12505564	1	-														chr01	815905	815960	1	-
			chr01	7074000	7084000	0.4221		chr03	7600000	7700000	20		chr10	2654105	2654139	1	+								chr05	12505969	12506085	1	-														chr01	815985	816958	1	+
			chr01	7083000	7093000	0.3861		chr03	7700000	7800000	13		chr10	2654839	2654893	1	+								chr05	12506490	12506606	1	-														chr01	816955	817295	1	+
			chr01	7092000	7102000	0.3745		chr03	7800000	7900000	12		chr10	2655000	2655033	1	+								chr05	12507532	12507648	1	-														chr01	817335	817562	1	+
			chr01	7101000	7111000	0.366		chr03	7900000	8000000	15		chr10	2656839	2656910	1	+								chr05	12508053	12508169	1	-														chr01	817560	817791	1	+
			chr01	7110000	7120000	0.3848		chr03	8000000	8100000	9		chr10	2660365	2660410	1	+								chr05	12508574	12508690	1	-														chr01	817821	817910	1	+
			chr01	7119000	7129000	0.3506		chr03	8100000	8200000	18		chr10	2660403	2660429	1	+								chr05	12509095	12509211	1	-														chr01	817876	818125	1	+
			chr01	7128000	7138000	0.3417		chr03	8200000	8300000	14		chr10	2660421	2660460	1	+								chr05	12509616	12509732	1	-														chr01	818171	818240	1	+
			chr01	7137000	7147000	0.3505		chr03	8300000	8400000	12		chr10	2660656	2660702	1	+								chr05	12510137	12510253	1	-														chr01	818234	818720	1	+
			chr01	7146000	7156000	0.3498		chr03	8400000	8500000	13		chr10	2660656	2660705	1	+								chr05	12510657	12510773	1	-														chr01	818808	818848	1	-
			chr01	7155000	7165000	0.3513		chr03	8500000	8600000	7		chr10	2660759	2660785	1	+								chr05	12511178	12511294	1	-														chr01	818849	819093	1	+
			chr01	7164000	7174000	0.3666		chr03	8600000	8700000	1		chr10	2661029	2661082	1	+								chr05	12511699	12511815	1	-														chr01	819095	819119	1	-
			chr01	7173000	7183000	0.3762		chr03	8700000	8800000	5		chr10	2661023	2661066	1	+								chr05	12512220	12512336	1	-														chr01	819097	820165	1	+
			chr01	7182000	7192000	0.3674		chr03	8800000	8900000	9		chr10	2664511	2664563	1	+								chr05	12512741	12512857	1	-														chr01	820359	820427	1	+
			chr01	7191000	7201000	0.4536		chr03	8900000	9000000	8		chr10	2666306	2666373	1	+								chr05	12513262	12513378	1	-														chr01	820462	820528	1	+
			chr01	7200000	7210000	0.3749		chr03	9000000	9100000	11		chr10	2666848	2666881	1	+								chr05	12514304	12514420	1	-														chr01	820557	820657	1	+
			chr01	7209000	7219000	0.3548		chr03	9100000	9200000	15		chr10	2667707	2667797	1	+								chr05	12514825	12514941	1	-														chr01	820614	820910	1	+
			chr01	7218000	7228000	0.3591		chr03	9200000	9300000	12		chr10	2667910	2667950	1	+								chr05	12515346	12515462	1	-														chr01	820655	820912	1	+
			chr01	7227000	7237000	0.3284		chr03	9300000	9400000	10		chr10	2670349	2670373	1	+								chr05	12515867	12515983	1	-														chr01	820945	820976	1	+
			chr01	7236000	7246000	0.3777		chr03	9400000	9500000	13		chr10	2670391	2670451	1	+								chr05	12516388	12516504	1	-														chr01	820994	821289	1	+
			chr01	7245000	7255000	0.4282		chr03	9500000	9600000	10		chr10	2670379	2670442	1	+								chr05	12516909	12517025	1	-														chr01	821299	821439	1	-
			chr01	7254000	7264000	0.3732		chr03	9600000	9700000	12		chr10	2680072	2680122	1	+								chr05	12517429	12517545	1	-														chr01	821370	821570	1	+
			chr01	7263000	7273000	0.3406		chr03	9700000	9800000	10		chr10	2685349	2685666	1	+								chr05	12517950	12518066	1	-														chr01	821571	821743	1	-
			chr01	7272000	7282000	0.3394		chr03	9800000	9900000	12		chr10	2685349	2685673	1	+								chr05	12518471	12518587	1	-														chr01	821795	821927	1	+
			chr01	7281000	7291000	0.3429		chr03	9900000	10000000	1		chr10	2685349	2685673	1	+								chr05	12518991	12519107	1	-														chr01	821940	824061	1	+
			chr01	7290000	7300000	0.3559		chr03	10000000	10100000	9		chr10	2688657	2688702	1	+								chr05	12519512	12519628	1	-														chr01	824025	824130	1	+
			chr01	7299000	7309000	0.3762		chr03	10100000	10200000	10		chr10	2691087	2691138	1	+								chr05	12520033	12520149	1	-														chr01	824077	824352	1	-
			chr01	7308000	7318000	0.3051		chr03	10200000	10300000	11		chr10	2691569	2691617	1	+								chr05	12520554	12520670	1	-														chr01	824130	824343	1	+
			chr01	7317000	7327000	0.3655		chr03	10300000	10400000	8		chr10	2698052	2698120	1	+								chr05	12521075	12521191	1	-														chr01	824237	824384	1	-
			chr01	7326000	7336000	0.3416		chr03	10400000	10500000	9		chr10	2698441	2698495	1	+								chr05	12521596	12521712	1	-														chr01	824342	825282	1	+
			chr01	7335000	7345000	0.3262		chr03	10500000	10600000	8		chr10	2698954	2699027	1	+								chr05	12522116	12522232	1	-														chr01	824344	824367	1	+
			chr01	7344000	7354000	0.3461		chr03	10600000	10700000	13		chr10	2699124	2699245	1	+								chr05	12522637	12522753	1	-														chr01	825180	825498	1	+
			chr01	7353000	7363000	0.3656		chr03	10700000	10800000	10		chr10	2699328	2699397	1	+								chr05	12523158	12523274	1	-														chr01	825372	825510	1	+
			chr01	7362000	7372000	0.344		chr03	10800000	10900000	8		chr10	2702358	2702395	1	+								chr05	12524199	12524315	1	-														chr01	825588	841556	1	+
			chr01	7371000	7381000	0.351		chr03	10900000	11000000	7		chr10	2711012	2711049	1	+								chr05	12524720	12524836	1	-														chr01	841557	841837	1	+
			chr01	7380000	7390000	0.3654		chr03	11000000	11100000	6		chr10	2711049	2711113	1	+								chr05	12525241	12525357	1	-														chr01	841838	841957	1	-
			chr01	7389000	7399000	0.3591		chr03	11100000	11200000	11		chr10	2711361	2711416	1	+								chr05	12525762	12525878	1	-														chr01	841951	842208	1	+
			chr01	7398000	7408000	0.3596		chr03	11200000	11300000	11		chr10	2711469	2711608	1	+								chr05	12526283	12526399	1	-														chr01	842205	842346	1	-
			chr01	7407000	7417000	0.3366		chr03	11300000	11400000	6		chr10	2711517	2711584	1	+								chr05	12526804	12526920	1	-														chr01	842209	842241	1	-
			chr01	7416000	7426000	0.3046		chr03	11400000	11500000	5		chr10	2711512	2711571	1	+								chr05	12527325	12527441	1	-														chr01	842210	842377	1	-
			chr01	7425000	7435000	0.3878		chr03	11500000	11600000	9		chr10	2711587	2711625	1	+								chr05	12527846	12527962	1	-														chr01	842378	842418	1	+
			chr01	7434000	7444000	0.3249		chr03	11600000	11700000	4		chr10	2711612	2711644	1	+								chr05	12528367	12528483	1	-														chr01	842444	842529	1	+
			chr01	7443000	7453000	0.3751		chr03	11700000	11800000	6		chr10	2711648	2712779	1	+								chr05	12528888	12529004	1	-														chr01	842506	842657	1	-
			chr01	7452000	7462000	0.3713		chr03	11800000	11900000	5		chr10	2711648	2712779	1	+								chr05	12529409	12529525	1	-														chr01	842553	842944	1	+
			chr01	7461000	7471000	0.3533		chr03	11900000	12000000	3		chr10	2711686	2712779	1	+								chr05	12530451	12530567	1	-														chr01	842664	842674	1	+
			chr01	7470000	7480000	0.3683		chr03	12000000	12100000	8		chr10	2711648	2712574	1	+								chr05	12530972	12531088	1	-														chr01	842675	842941	1	-
			chr01	7479000	7489000	0.4317		chr03	12100000	12200000	2		chr10	2712080	2712779	1	+								chr05	12531493	12531609	1	-														chr01	842677	842980	1	-
			chr01	7488000	7498000	0.3942		chr03	12200000	12300000	13		chr10	2711688	2712779	1	+								chr05	12532014	12532130	1	-														chr01	842981	843014	1	+
			chr01	7497000	7507000	0.3331		chr03	12300000	12400000	5		chr10	2712881	2712915	1	+								chr05	12532535	12532651	1	-														chr01	843029	843223	1	+
			chr01	7506000	7516000	0.327		chr03	12400000	12500000	5		chr10	2713875	2713932	1	+								chr05	12533056	12533172	1	-														chr01	843035	843059	1	-
			chr01	7515000	7525000	0.3712		chr03	12500000	12600000	12		chr10	2713978	2714320	1	+								chr05	12533577	12533693	1	-														chr01	843060	843278	1	-
			chr01	7524000	7534000	0.3876		chr03	12600000	12700000	10		chr10	2714766	2714822	1	+								chr05	12535140	12535256	1	-														chr01	843237	843435	1	+
			chr01	7533000	7543000	0.3425		chr03	12700000	12800000	2		chr10	2714774	2714843	1	+								chr05	12535661	12535777	1	-														chr01	843437	843544	1	+
			chr01	7542000	7552000	0.3342		chr03	12800000	12900000	5		chr10	2743343	2743367	1	+								chr05	12536182	12536298	1	-														chr01	843539	843609	1	+
			chr01	7551000	7561000	0.4166		chr03	12900000	13000000	3		chr10	2743526	2743884	1	+								chr05	12536703	12536819	1	-														chr01	843608	844336	1	+
			chr01	7560000	7570000	0.4053		chr03	13000000	13100000	7		chr10	2744354	2744408	1	+								chr05	12537745	12537861	1	-														chr01	844186	844543	1	-
			chr01	7569000	7579000	0.3973		chr03	13100000	13200000	7		chr10	2747645	2747699	1	+								chr05	12538266	12538382	1	-														chr01	844558	844597	1	+
			chr01	7578000	7588000	0.352		chr03	13200000	13300000	6		chr10	2751179	2751205	1	+								chr05	12538787	12538903	1	-														chr01	844598	844654	1	-
			chr01	7587000	7597000	0.3947		chr03	13300000	13400000	7		chr10	2751849	2751888	1	+								chr05	12539829	12539945	1	-														chr01	844607	847184	1	-
			chr01	7596000	7606000	0.3263		chr03	13400000	13500000	4		chr10	2756613	2756669	1	+								chr05	12540350	12540466	1	-														chr01	847221	847428	1	+
			chr01	7605000	7615000	0.2868		chr03	13500000	13600000	4		chr10	2758315	2758379	1	+								chr05	12541392	12541508	1	-														chr01	847264	847529	1	+
			chr01	7614000	7624000	0.3465		chr03	13600000	13700000	6		chr10	2758421	2758470	1	+								chr05	12541913	12542029	1	-														chr01	847528	848096	1	+
			chr01	7623000	7633000	0.3436		chr03	13700000	13800000	7		chr10	2758427	2758507	1	+								chr05	12542434	12542550	1	-														chr01	848099	848252	1	+
			chr01	7632000	7642000	0.3314		chr03	13800000	13900000	7		chr10	2758731	2758800	1	+								chr05	12543476	12543592	1	-														chr01	848238	848354	1	+
			chr01	7641000	7651000	0.4379		chr03	13900000	14000000	9		chr10	2765987	2766019	1	+								chr05	12543997	12544113	1	-														chr01	848308	848914	1	+
			chr01	7650000	7660000	0.3924		chr03	14000000	14100000	5		chr10	2766242	2766314	1	+								chr05	12545039	12545155	1	-														chr01	848355	848386	1	-
			chr01	7659000	7669000	0.3445		chr03	14100000	14200000	6		chr10	2779488	2779537	1	+								chr05	12545560	12545676	1	-														chr01	848812	849003	1	+
			chr01	7668000	7678000	0.3411		chr03	14200000	14300000	8		chr10	2779846	2779882	1	+								chr05	12546081	12546197	1	-														chr01	849004	849145	1	+
			chr01	7677000	7687000	0.3759		chr03	14300000	14400000	3		chr10	2780573	2780873	1	+								chr05	12546602	12546718	1	-														chr01	849210	851012	1	+
			chr01	7686000	7696000	0.3823		chr03	14400000	14500000	8		chr10	2783236	2783299	1	+								chr05	12547123	12547239	1	-														chr01	851041	851429	1	-
			chr01	7695000	7705000	0.3305		chr03	14500000	14600000	12		chr10	2789081	2789110	1	+								chr05	12547644	12547760	1	-														chr01	851448	851564	1	-
			chr01	7704000	7714000	0.3338		chr03	14600000	14700000	3		chr10	2805170	2805211	1	+								chr05	12548165	12548281	1	-														chr01	851470	851521	1	+
			chr01	7713000	7723000	0.32		chr03	14700000	14800000	7		chr10	2807563	2807593	1	+								chr05	12548686	12548802	1	-														chr01	851486	851702	1	-
			chr01	7722000	7732000	0.3		chr03	14800000	14900000	11		chr10	2809850	2809907	1	+								chr05	12549207	12549323	1	-														chr01	851522	851722	1	-
			chr01	7731000	7741000	0.343		chr03	14900000	15000000	8		chr10	2811359	2811449	1	+								chr05	12549728	12549844	1	-														chr01	851642	851760	1	+
			chr01	7740000	7750000	0.342		chr03	15000000	15100000	8		chr10	2811413	2811449	1	+								chr05	12550249	12550365	1	-														chr01	851938	852092	1	+
			chr01	7749000	7759000	0.3454		chr03	15100000	15200000	9		chr10	2811724	2811756	1	+								chr05	12550770	12550886	1	-														chr01	852096	852267	1	+
			chr01	7758000	7768000	0.3847		chr03	15200000	15300000	8		chr10	2812313	2812367	1	+								chr05	12551291	12551407	1	-														chr01	852268	852514	1	+
			chr01	7767000	7777000	0.3004		chr03	15300000	15400000	8		chr10	2814010	2814045	1	+								chr05	12552333	12552449	1	-														chr01	852336	852559	1	-
			chr01	7776000	7786000	0.3879		chr03	15400000	15500000	4		chr10	2816890	2816930	1	+								chr05	12553375	12553491	1	-														chr01	852599	852924	1	+
			chr01	7785000	7795000	0.3842		chr03	15500000	15600000	5		chr10	2817310	2817366	1	+								chr05	12553896	12554012	1	-														chr01	853738	854418	1	+
			chr01	7794000	7804000	0.3871		chr03	15600000	15700000	7		chr10	2833060	2833095	1	+								chr05	12554417	12554533	1	-														chr01	854447	854593	1	+
			chr01	7803000	7813000	0.3923		chr03	15700000	15800000	7		chr10	2835286	2835488	1	+								chr05	12555459	12555575	1	-														chr01	854451	854636	1	-
			chr01	7812000	7822000	0.3975		chr03	15800000	15900000	1		chr10	2835316	2835512	1	+								chr05	12555980	12556096	1	-														chr01	854664	854914	1	+
			chr01	7821000	7831000	0.3826		chr03	16000000	16100000	3		chr10	2837874	2837952	1	+								chr05	12556501	12556617	1	-														chr01	854808	854897	1	-
			chr01	7830000	7840000	0.3654		chr03	16100000	16200000	8		chr10	2838430	2838470	1	+								chr05	12557022	12557138	1	-														chr01	854898	855169	1	+
			chr01	7839000	7849000	0.3835		chr03	16200000	16300000	8		chr10	2838539	2838594	1	+								chr05	12558064	12558180	1	-														chr01	854960	855186	1	+
			chr01	7848000	7858000	0.3778		chr03	16300000	16400000	10		chr10	2843064	2843111	1	+								chr05	12559106	12559222	1	-														chr01	855187	855235	1	-
			chr01	7857000	7867000	0.3436		chr03	16400000	16500000	7		chr10	2843064	2843111	1	+								chr05	12559627	12559743	1	-														chr01	855327	856257	1	+
			chr01	7866000	7876000	0.3941		chr03	16500000	16600000	8		chr10	2843064	2843111	1	+								chr05	12560148	12560264	1	-														chr01	856294	856355	1	+
			chr01	7875000	7885000	0.4628		chr03	16600000	16700000	5		chr10	2843258	2843309	1	+								chr05	12561711	12561827	1	-														chr01	856447	856575	1	-
			chr01	7884000	7894000	0.4182		chr03	16700000	16800000	5		chr10	2844663	2844720	1	+								chr05	12562232	12562348	1	-														chr01	856570	856719	1	-
			chr01	7893000	7903000	0.3739		chr03	16800000	16900000	12		chr10	2878104	2878140	1	+								chr05	12562753	12562869	1	-														chr01	856576	856596	1	+
			chr01	7902000	7912000	0.3753		chr03	16900000	17000000	9		chr10	2878112	2878149	1	+								chr05	12563274	12563390	1	-														chr01	856597	856618	1	+
			chr01	7911000	7921000	0.3068		chr03	17000000	17100000	3		chr10	2882766	2882819	1	+								chr05	12564316	12564432	1	-														chr01	856601	856766	1	+
			chr01	7920000	7930000	0.3399		chr03	17100000	17200000	8		chr10	2882780	2882861	1	+								chr05	12564837	12564953	1	-														chr01	856605	856720	1	-
			chr01	7929000	7939000	0.3711		chr03	17200000	17300000	6		chr10	2882766	2882869	1	+								chr05	12565358	12565474	1	-														chr01	856721	856734	1	+
			chr01	7938000	7948000	0.3241		chr03	17300000	17400000	5		chr10	2883646	2883730	1	+								chr05	12565879	12565995	1	-														chr01	856735	856800	1	-
			chr01	7947000	7957000	0.3445		chr03	17400000	17500000	3		chr10	2883678	2883956	1	+								chr05	12566400	12566516	1	-														chr01	856785	856912	1	-
			chr01	7956000	7966000	0.3609		chr03	17500000	17600000	5		chr10	2883678	2883956	1	+								chr05	12566921	12567037	1	-														chr01	856913	856982	1	+
			chr01	7965000	7975000	0.3396		chr03	17600000	17700000	5		chr10	2883679	2883961	1	+								chr05	12567442	12567558	1	-														chr01	856936	856995	1	-
			chr01	7974000	7984000	0.3843		chr03	17700000	17800000	3		chr10	2883718	2883955	1	+								chr05	12567963	12568079	1	-														chr01	857468	857798	1	+
			chr01	7983000	7993000	0.414		chr03	17800000	17900000	14		chr10	2884148	2884179	1	+								chr05	12568484	12568600	1	-														chr01	871130	871292	1	+
			chr01	7992000	8002000	0.3074		chr03	17900000	18000000	13		chr10	2884920	2884995	1	+								chr05	12569005	12569121	1	-														chr01	871249	871301	1	-
			chr01	8001000	8011000	0.3724		chr03	18000000	18100000	5		chr10	2885237	2885337	1	+								chr05	12569526	12569642	1	-														chr01	871302	871418	1	+
			chr01	8010000	8020000	0.4181		chr03	18100000	18200000	3		chr10	2885244	2885319	1	+								chr05	12570047	12570163	1	-														chr01	873464	873784	1	-
			chr01	8019000	8029000	0.3442		chr03	18200000	18300000	5		chr10	2885309	2885342	1	+								chr05	12570568	12570684	1	-														chr01	874055	874225	1	-
			chr01	8028000	8038000	0.352		chr03	18300000	18400000	5		chr10	2885240	2885344	1	+								chr05	12571089	12571205	1	-														chr01	874744	875002	1	-
			chr01	8037000	8047000	0.3861		chr03	18400000	18500000	2		chr10	2886968	2887008	1	+								chr05	12571610	12571726	1	-														chr01	874783	875223	1	-
			chr01	8046000	8056000	0.3539		chr03	18500000	18600000	1		chr10	2890629	2890712	1	+								chr05	12572132	12572248	1	-														chr01	877252	877335	1	+
			chr01	8055000	8065000	0.4095		chr03	18600000	18700000	2		chr10	2890661	2890710	1	+								chr05	12572653	12572769	1	-														chr01	877289	877341	1	-
			chr01	8064000	8074000	0.3766		chr03	18700000	18800000	8		chr10	2890644	2890712	1	+								chr05	12573174	12573290	1	-														chr01	881743	881801	1	-
			chr01	8073000	8083000	0.3533		chr03	18800000	18900000	6		chr10	2896166	2896272	1	+								chr05	12573695	12573811	1	-														chr01	882275	882403	1	-
			chr01	8082000	8092000	0.4082		chr03	18900000	19000000	7		chr10	2896163	2896301	1	+								chr05	12574216	12574332	1	-														chr01	882404	882597	1	+
			chr01	8091000	8101000	0.3978		chr03	19100000	19200000	2		chr10	2901148	2901181	1	+								chr05	12576300	12576416	1	-														chr01	884902	884998	1	+
			chr01	8100000	8110000	0.3716		chr03	19200000	19300000	5		chr10	2901238	2901303	1	+								chr05	12585157	12585273	1	-														chr01	886306	886376	1	-
			chr01	8109000	8119000	0.3098		chr03	19300000	19400000	6		chr10	2901245	2901303	1	+								chr05	12586199	12586315	1	-														chr01	888030	888243	1	+
			chr01	8118000	8128000	0.3539		chr03	19400000	19500000	7		chr10	2906617	2906663	1	+								chr05	12588282	12588398	1	-														chr01	888273	888372	1	+
			chr01	8127000	8137000	0.4197		chr03	19500000	19600000	4		chr10	2914349	2914410	1	+								chr05	12589323	12589439	1	-														chr01	891241	891458	1	-
			chr01	8136000	8146000	0.4322		chr03	19600000	19700000	3		chr10	2914695	2914738	1	+								chr05	12590885	12591001	1	-														chr01	891255	891483	1	+
			chr01	8145000	8155000	0.3239		chr03	19800000	19900000	1		chr10	2914711	2914746	1	+								chr05	12591405	12591521	1	-														chr01	896066	896183	1	+
			chr01	8154000	8164000	0.2998		chr03	19900000	20000000	2		chr10	2916242	2916283	1	+								chr05	12591925	12592041	1	-														chr01	896119	896347	1	+
			chr01	8163000	8173000	0.3725		chr03	20000000	20100000	6		chr10	2916346	2916379	1	+								chr05	12592445	12592561	1	-														chr01	896165	896203	1	+
			chr01	8172000	8182000	0.3168		chr03	20100000	20200000	10		chr10	2917012	2917054	1	+								chr05	12594005	12594121	1	-														chr01	896204	896364	1	-
			chr01	8181000	8191000	0.3053		chr03	20200000	20300000	8		chr10	2917460	2917497	1	+								chr05	12594526	12594642	1	-														chr01	896231	896364	1	-
			chr01	8190000	8200000	0.3541		chr03	20300000	20400000	6		chr10	2922854	2922903	1	+								chr05	12595568	12595684	1	-														chr01	896365	896404	1	-
			chr01	8199000	8209000	0.3735		chr03	20400000	20500000	9		chr10	2926130	2926170	1	+								chr05	12597131	12597247	1	-														chr01	897311	897381	1	+
			chr01	8208000	8218000	0.3237		chr03	20500000	20600000	2		chr10	2926460	2926495	1	+								chr05	12598694	12598810	1	-														chr01	899550	899597	1	+
			chr01	8217000	8227000	0.3831		chr03	20600000	20700000	3		chr10	2927228	2927377	1	+								chr05	12599736	12599852	1	-														chr01	905662	905730	1	-
			chr01	8226000	8236000	0.3774		chr03	20700000	20800000	9		chr10	2927228	2927373	1	+								chr05	12601299	12601415	1	-														chr01	906554	906633	1	-
			chr01	8235000	8245000	0.3821		chr03	20800000	20900000	4		chr10	2927228	2927377	1	+								chr05	12601820	12601936	1	-														chr01	916048	916128	1	-
			chr01	8244000	8254000	0.3956		chr03	20900000	21000000	5		chr10	2927228	2927381	1	+								chr05	12602341	12602457	1	-														chr01	916283	916304	1	+
			chr01	8253000	8263000	0.4521		chr03	21000000	21100000	3		chr10	2927480	2927541	1	+								chr05	12603383	12603499	1	-														chr01	916305	916439	1	-
			chr01	8262000	8272000	0.4217		chr03	21100000	21200000	5		chr10	2928083	2928136	1	+								chr05	12605466	12605582	1	-														chr01	917610	917653	1	-
			chr01	8271000	8281000	0.4058		chr03	21200000	21300000	2		chr10	2928082	2928141	1	+								chr05	12605987	12606103	1	-														chr01	923514	923740	1	-
			chr01	8280000	8290000	0.3877		chr03	21300000	21400000	3		chr10	2928096	2928141	1	+								chr05	12606508	12606624	1	-														chr01	924082	924194	1	-
			chr01	8289000	8299000	0.4014		chr03	21400000	21500000	4		chr10	2928275	2928435	1	+								chr05	12607029	12607145	1	-														chr01	924195	924408	1	-
			chr01	8298000	8308000	0.4427		chr03	21500000	21600000	3		chr10	2934786	2934835	1	+								chr05	12607550	12607666	1	-														chr01	924318	924457	1	+
			chr01	8307000	8317000	0.4401		chr03	21600000	21700000	4		chr10	2934885	2934937	1	+								chr05	12608592	12608708	1	-														chr01	924409	924442	1	-
			chr01	8316000	8326000	0.3906		chr03	21700000	21800000	4		chr10	2935025	2935079	1	+								chr05	12609112	12609228	1	-														chr01	924419	924483	1	-
			chr01	8325000	8335000	0.3123		chr03	21900000	22000000	5		chr10	2935131	2935155	1	+								chr05	12610154	12610270	1	-														chr01	927145	927234	1	+
			chr01	8334000	8344000	0.376		chr03	22000000	22100000	1		chr10	2935782	2935833	1	+								chr05	12610675	12610791	1	-														chr01	928350	928686	1	-
			chr01	8343000	8353000	0.4141		chr03	22100000	22200000	6		chr10	2935904	2935983	1	+								chr05	12611196	12611312	1	-														chr01	935839	935925	1	-
			chr01	8352000	8362000	0.4351		chr03	22200000	22300000	5		chr10	2935782	2936113	1	+								chr05	12612238	12612354	1	-														chr01	936387	936428	1	-
			chr01	8361000	8371000	0.4438		chr03	22400000	22500000	2		chr10	2936065	2936199	1	+								chr05	12613280	12613396	1	-														chr01	936429	936678	1	-
			chr01	8370000	8380000	0.4096		chr03	22500000	22600000	2		chr10	2936258	2936391	1	+								chr05	12613801	12613917	1	-														chr01	936550	936723	1	+
			chr01	8379000	8389000	0.422		chr03	22700000	22800000	7		chr10	2935932	2936522	1	+								chr05	12615364	12615480	1	-														chr01	936679	936702	1	-
			chr01	8388000	8398000	0.4459		chr03	22800000	22900000	2		chr10	2936452	2936522	1	+								chr05	12615885	12616001	1	-														chr01	936724	936764	1	+
			chr01	8397000	8407000	0.3914		chr03	22900000	23000000	4		chr10	2936895	2936974	1	+								chr05	12616927	12617043	1	-														chr01	936986	937074	1	-
			chr01	8406000	8416000	0.3457		chr03	23000000	23100000	12		chr10	2936773	2937105	1	+								chr05	12617448	12617564	1	-														chr01	937008	937167	1	+
			chr01	8415000	8425000	0.3106		chr03	23100000	23200000	3		chr10	2937056	2937126	1	+								chr05	12617969	12618085	1	-														chr01	939154	939309	1	-
			chr01	8424000	8434000	0.3166		chr03	23200000	23300000	6		chr10	2936793	2937152	1	+								chr05	12619011	12619127	1	-														chr01	941530	941861	1	-
			chr01	8433000	8443000	0.3054		chr03	23300000	23400000	4		chr10	2937071	2937190	1	+								chr05	12619532	12619648	1	-														chr01	942492	942815	1	+
			chr01	8442000	8452000	0.3407		chr03	23400000	23500000	5		chr10	2936836	2937384	1	+								chr05	12620053	12620169	1	-														chr01	942534	942811	1	+
			chr01	8451000	8461000	0.364		chr03	23500000	23600000	6		chr10	2936923	2937514	1	+								chr05	12620574	12620690	1	-														chr01	942812	943100	1	-
			chr01	8460000	8470000	0.4032		chr03	23600000	23700000	7		chr10	2937250	2937384	1	+								chr05	12621095	12621211	1	-														chr01	942863	943104	1	-
			chr01	8469000	8479000	0.4538		chr03	23700000	23800000	2		chr10	2937444	2937535	1	+								chr05	12621616	12621732	1	-														chr01	943105	943186	1	-
			chr01	8478000	8488000	0.4073		chr03	23800000	23900000	5		chr10	2938006	2938043	1	+								chr05	12622658	12622774	1	-														chr01	943267	944068	1	+
			chr01	8487000	8497000	0.4107		chr03	23900000	24000000	8		chr10	2943182	2943685	1	+								chr05	12623179	12623295	1	-														chr01	944130	945237	1	+
			chr01	8496000	8506000	0.3894		chr03	24000000	24100000	6		chr10	2943672	2943880	1	+								chr05	12627867	12627983	1	-														chr01	944299	945350	1	-
			chr01	8505000	8515000	0.3262		chr03	24100000	24200000	3		chr10	2965818	2966025	1	+								chr05	12630992	12631108	1	-														chr01	945827	945946	1	+
			chr01	8514000	8524000	0.2852		chr03	24200000	24300000	5		chr10	2966900	2966965	1	+								chr05	12631513	12631629	1	-														chr01	946402	946508	1	+
			chr01	8523000	8533000	0.3566		chr03	24300000	24400000	5		chr10	2966902	2966963	1	+								chr05	12632033	12632149	1	-														chr01	946530	946576	1	+
			chr01	8532000	8542000	0.3758		chr03	24400000	24500000	4		chr10	2966902	2966965	1	+								chr05	12632553	12632669	1	-														chr01	946566	946699	1	+
			chr01	8541000	8551000	0.3366		chr03	24500000	24600000	3		chr10	2971640	2971669	1	+								chr05	12633074	12633190	1	-														chr01	946594	946700	1	+
			chr01	8550000	8560000	0.342		chr03	24600000	24700000	3		chr10	2971753	2971816	1	+								chr05	12633594	12633710	1	-														chr01	946599	946726	1	-
			chr01	8559000	8569000	0.4496		chr03	24700000	24800000	5		chr10	2972501	2973052	1	+								chr05	12634114	12634230	1	-														chr01	946845	946917	1	-
			chr01	8568000	8578000	0.3737		chr03	24800000	24900000	1		chr10	2973034	2973278	1	+								chr05	12634634	12634750	1	-														chr01	946918	946954	1	+
			chr01	8577000	8587000	0.414		chr03	24900000	25000000	3		chr10	2973039	2973278	1	+								chr05	12637754	12637870	1	-														chr01	946955	946970	1	-
			chr01	8586000	8596000	0.3869		chr03	25000000	25100000	6		chr10	2973034	2973278	1	+								chr05	12638274	12638390	1	-														chr01	947034	947265	1	+
			chr01	8595000	8605000	0.3168		chr03	25200000	25300000	4		chr10	2985116	2985184	1	+								chr05	12638794	12638910	1	-														chr01	947911	948013	1	-
			chr01	8604000	8614000	0.3781		chr03	25300000	25400000	4		chr10	2985443	2985538	1	+								chr05	12639314	12639430	1	-														chr01	948014	948038	1	-
			chr01	8613000	8623000	0.3576		chr03	25400000	25500000	11		chr10	2985633	2985666	1	+								chr05	12639835	12639951	1	-														chr01	948135	949108	1	+
			chr01	8622000	8632000	0.3734		chr03	25500000	25600000	3		chr10	2996828	2996873	1	+								chr05	12640875	12640991	1	-														chr01	949125	954078	1	+
			chr01	8631000	8641000	0.3804		chr03	25600000	25700000	5		chr10	3001929	3001991	1	+								chr05	12641915	12642031	1	-														chr01	954079	954129	1	+
			chr01	8640000	8650000	0.4138		chr03	25700000	25800000	6		chr10	3005549	3005618	1	+								chr05	12642435	12642551	1	-														chr01	954911	954975	1	-
			chr01	8649000	8659000	0.4122		chr03	25800000	25900000	11		chr10	3005960	3005998	1	+								chr05	12642955	12643071	1	-														chr01	955043	955123	1	+
			chr01	8658000	8668000	0.4362		chr03	25900000	26000000	13		chr10	3006244	3006284	1	+								chr05	12643476	12643592	1	-														chr01	955092	955127	1	-
			chr01	8667000	8677000	0.3386		chr03	26000000	26100000	7		chr10	3006525	3006555	1	+								chr05	12643997	12644113	1	-														chr01	956595	956677	1	+
			chr01	8676000	8686000	0.3556		chr03	26100000	26200000	9		chr10	3014592	3014655	1	+								chr05	12645558	12645674	1	-														chr01	956942	956972	1	+
			chr01	8685000	8695000	0.3709		chr03	26200000	26300000	5		chr10	3014721	3014763	1	+								chr05	12646078	12646194	1	-														chr01	956973	957218	1	-
			chr01	8694000	8704000	0.3432		chr03	26300000	26400000	10		chr10	3018303	3018355	1	+								chr05	12646599	12646715	1	-														chr01	957012	957230	1	-
			chr01	8703000	8713000	0.3163		chr03	26400000	26500000	5		chr10	3021826	3021951	1	+								chr05	12647641	12647757	1	-														chr01	957231	957248	1	+
			chr01	8712000	8722000	0.2993		chr03	26500000	26600000	5		chr10	3023908	3023994	1	+								chr05	12648162	12648278	1	-														chr01	957249	957280	1	+
			chr01	8721000	8731000	0.3594		chr03	26600000	26700000	2		chr10	3024883	3024916	1	+								chr05	12648683	12648799	1	-														chr01	957277	957430	1	-
			chr01	8730000	8740000	0.4441		chr03	26700000	26800000	6		chr10	3025111	3025165	1	+								chr05	12649204	12649320	1	-														chr01	960343	960565	1	+
			chr01	8739000	8749000	0.417		chr03	26800000	26900000	4		chr10	3025115	3025179	1	+								chr05	12650246	12650362	1	-														chr01	960853	961067	1	+
			chr01	8748000	8758000	0.3279		chr03	26900000	27000000	8		chr10	3026998	3027027	1	+								chr05	12650767	12650883	1	-														chr01	961107	961176	1	+
			chr01	8757000	8767000	0.3098		chr03	27000000	27100000	2		chr10	3027349	3027452	1	+								chr05	12651288	12651404	1	-														chr01	961394	961620	1	-
			chr01	8766000	8776000	0.3235		chr03	27100000	27200000	3		chr10	3027354	3027452	1	+								chr05	12651809	12651925	1	-														chr01	961428	961663	1	-
			chr01	8775000	8785000	0.37		chr03	27200000	27300000	9		chr10	3027354	3027462	1	+								chr05	12652330	12652446	1	-														chr01	961636	961706	1	+
			chr01	8784000	8794000	0.3904		chr03	27300000	27400000	3		chr10	3027933	3027998	1	+								chr05	12652851	12652967	1	-														chr01	961639	961733	1	-
			chr01	8793000	8803000	0.3189		chr03	27400000	27500000	2		chr10	3028634	3028702	1	+								chr05	12653893	12654009	1	-														chr01	961664	961692	1	+
			chr01	8802000	8812000	0.3655		chr03	27500000	27600000	2		chr10	3038790	3038858	1	+								chr05	12654414	12654530	1	-														chr01	963146	963286	1	+
			chr01	8811000	8821000	0.3335		chr03	27600000	27700000	2		chr10	3041532	3041864	1	+								chr05	12655456	12655572	1	-														chr01	963818	964036	1	+
			chr01	8820000	8830000	0.4722		chr03	27700000	27800000	4		chr10	3041533	3041864	1	+								chr05	12657020	12657136	1	-														chr01	963902	964060	1	-
			chr01	8829000	8839000	0.3796		chr03	27800000	27900000	4		chr10	3044464	3044579	1	+								chr05	12657529	12657645	1	-														chr01	964161	964330	1	-
			chr01	8838000	8848000	0.315		chr03	27900000	28000000	1		chr10	3054084	3054108	1	+								chr05	12658038	12658154	1	-														chr01	964220	964288	1	-
			chr01	8847000	8857000	0.3867		chr03	28000000	28100000	3		chr10	3060000	3060043	1	+								chr05	12658559	12658675	1	-														chr01	964289	964443	1	+
			chr01	8856000	8866000	0.3712		chr03	28100000	28200000	4		chr10	3064340	3064398	1	+								chr05	12659080	12659196	1	-														chr01	964316	964446	1	-
			chr01	8865000	8875000	0.3411		chr03	28200000	28300000	4		chr10	3066660	3066758	1	+								chr05	12659589	12659705	1	-														chr01	964472	964774	1	-
			chr01	8874000	8884000	0.3719		chr03	28400000	28500000	4		chr10	3066649	3066757	1	+								chr05	12660618	12660734	1	-														chr01	964516	964813	1	+
			chr01	8883000	8893000	0.3198		chr03	28500000	28600000	2		chr10	3067401	3067439	1	+								chr05	12661139	12661255	1	-														chr01	964776	964911	1	+
			chr01	8892000	8902000	0.3299		chr03	28600000	28700000	6		chr10	3067757	3067809	1	+								chr05	12661661	12661777	1	-														chr01	967012	967026	1	-
			chr01	8901000	8911000	0.316		chr03	28700000	28800000	7		chr10	3071465	3071491	1	+								chr05	12662182	12662298	1	-														chr01	967027	967135	1	-
			chr01	8910000	8920000	0.3389		chr03	28800000	28900000	1		chr10	3071548	3071596	1	+								chr05	12662690	12662806	1	-														chr01	967029	967166	1	+
			chr01	8919000	8929000	0.3196		chr03	28900000	29000000	3		chr10	3071766	3071811	1	+								chr05	12663198	12663314	1	-														chr01	967136	967146	1	-
			chr01	8928000	8938000	0.3291		chr03	29000000	29100000	2		chr10	3072378	3072426	1	+								chr05	12663707	12663823	1	-														chr01	967146	967279	1	+
			chr01	8937000	8947000	0.328		chr03	29100000	29200000	2		chr10	3072367	3072445	1	+								chr05	12664228	12664344	1	-														chr01	969124	969377	1	-
			chr01	8946000	8956000	0.3611		chr03	29200000	29300000	1		chr10	3072810	3072859	1	+								chr05	12664749	12664865	1	-														chr01	969743	969877	1	-
			chr01	8955000	8965000	0.3393		chr03	29300000	29400000	6		chr10	3075077	3075114	1	+								chr05	12665258	12665374	1	-														chr01	969878	969890	1	-
			chr01	8964000	8974000	0.3357		chr03	29400000	29500000	9		chr10	3080609	3080653	1	+								chr05	12666287	12666403	1	-														chr01	971248	971703	1	+
			chr01	8973000	8983000	0.4282		chr03	29500000	29600000	6		chr10	3086695	3086773	1	+								chr05	12666808	12666924	1	-														chr01	976028	976570	1	+
			chr01	8982000	8992000	0.3468		chr03	29700000	29800000	1		chr10	3091539	3091563	1	+								chr05	12667330	12667446	1	-														chr01	983943	983990	1	-
			chr01	8991000	9001000	0.3821		chr03	29800000	29900000	3		chr10	3091689	3091719	1	+								chr05	12667851	12667967	1	-														chr01	986176	986258	1	+
			chr01	9000000	9010000	0.3795		chr03	29900000	30000000	3		chr10	3093989	3094013	1	+								chr05	12668880	12668996	1	-														chr01	986278	986397	1	+
			chr01	9009000	9019000	0.3553		chr03	30000000	30100000	3		chr10	3106881	3107033	1	+								chr05	12669401	12669517	1	-														chr01	991738	991881	1	-
			chr01	9018000	9028000	0.3427		chr03	30100000	30200000	6		chr10	3113759	3113817	1	+								chr05	12669923	12670039	1	-														chr01	991822	991892	1	+
			chr01	9027000	9037000	0.3005		chr03	30200000	30300000	2		chr10	3119239	3119276	1	+								chr05	12670444	12670560	1	-														chr01	993589	993785	1	-
			chr01	9036000	9046000	0.2979		chr03	30300000	30400000	1		chr10	3119944	3120102	1	+								chr05	12670952	12671068	1	-														chr01	994217	994613	1	-
			chr01	9045000	9055000	0.3633		chr03	30400000	30500000	6		chr10	3120073	3120120	1	+								chr05	12671460	12671576	1	-														chr01	994579	994818	1	+
			chr01	9054000	9064000	0.459		chr03	30500000	30600000	2		chr10	3119977	3120102	1	+								chr05	12671968	12672084	1	-														chr01	994625	994818	1	+
			chr01	9063000	9073000	0.3658		chr03	30600000	30700000	7		chr10	3127015	3127048	1	+								chr05	12672476	12672592	1	-														chr01	994819	994879	1	+
			chr01	9072000	9082000	0.3811		chr03	30700000	30800000	6		chr10	3130787	3130844	1	+								chr05	12672998	12673114	1	-														chr01	995048	995305	1	+
			chr01	9081000	9091000	0.4376		chr03	30800000	30900000	7		chr10	3131592	3131661	1	+								chr05	12673519	12673635	1	-														chr01	995121	995162	1	+
			chr01	9090000	9100000	0.401		chr03	30900000	31000000	7		chr10	3131569	3131702	1	+								chr05	12674041	12674157	1	-														chr01	995163	995323	1	-
			chr01	9099000	9109000	0.3246		chr03	31000000	31100000	5		chr10	3135141	3136176	1	+								chr05	12674562	12674678	1	-														chr01	995324	995361	1	+
			chr01	9108000	9118000	0.2737		chr03	31100000	31200000	6		chr10	3138217	3138368	1	+								chr05	12675083	12675199	1	-														chr01	995384	995448	1	-
			chr01	9117000	9127000	0.3578		chr03	31200000	31300000	2		chr10	3141831	3142092	1	+								chr05	12675605	12675721	1	-														chr01	995483	995505	1	+
			chr01	9126000	9136000	0.3599		chr03	31400000	31500000	6		chr10	3143018	3143055	1	+								chr05	12676126	12676242	1	-														chr01	995506	995699	1	-
			chr01	9135000	9145000	0.3417		chr03	31500000	31600000	3		chr10	3148474	3148624	1	+								chr05	12676648	12676764	1	-														chr01	995717	995946	1	+
			chr01	9144000	9154000	0.4172		chr03	31600000	31700000	1		chr10	3148610	3148669	1	+								chr05	12677169	12677285	1	-														chr01	996309	998388	1	+
			chr01	9153000	9163000	0.4558		chr03	31700000	31800000	4		chr10	3150638	3150771	1	+								chr05	12677690	12677806	1	-														chr01	998653	998845	1	+
			chr01	9162000	9172000	0.395		chr03	31800000	31900000	2		chr10	3150630	3150743	1	+								chr05	12678212	12678328	1	-														chr01	998767	998870	1	-
			chr01	9171000	9181000	0.3648		chr03	31900000	32000000	8		chr10	3150638	3150783	1	+								chr05	12678733	12678849	1	-														chr01	1001828	1002097	1	-
			chr01	9180000	9190000	0.3072		chr03	32000000	32100000	1		chr10	3150833	3150962	1	+								chr05	12679241	12679357	1	-														chr01	1002223	1002381	1	-
			chr01	9189000	9199000	0.38		chr03	32100000	32200000	2		chr10	3156417	3156488	1	+								chr05	12679749	12679865	1	-														chr01	1002396	1002641	1	-
			chr01	9198000	9208000	0.3105		chr03	32200000	32300000	1		chr10	3157775	3157816	1	+								chr05	12680258	12680374	1	-														chr01	1003987	1004268	1	-
			chr01	9207000	9217000	0.3339		chr03	32300000	32400000	1		chr10	3158594	3158678	1	+								chr05	12681287	12681403	1	-														chr01	1004378	1004611	1	-
			chr01	9216000	9226000	0.4453		chr03	32400000	32500000	2		chr10	3163356	3163412	1	+								chr05	12681795	12681911	1	-														chr01	1009378	1009437	1	+
			chr01	9225000	9235000	0.4012		chr03	32500000	32600000	3		chr10	3163364	3163407	1	+								chr05	12682317	12682433	1	-														chr01	1014336	1014506	1	+
			chr01	9234000	9244000	0.3163		chr03	32600000	32700000	3		chr10	3163356	3163412	1	+								chr05	12682838	12682954	1	-														chr01	1015195	1015286	1	-
			chr01	9243000	9253000	0.2328		chr03	32700000	32800000	1		chr10	3163367	3163449	1	+								chr05	12683346	12683462	1	-														chr01	1016247	1016334	1	-
			chr01	9252000	9262000	0.2528		chr03	32800000	32900000	3		chr10	3163424	3163470	1	+								chr05	12683854	12683970	1	-														chr01	1016348	1016424	1	+
			chr01	9261000	9271000	0.3319		chr03	32900000	33000000	3		chr10	3163482	3163519	1	+								chr05	12684363	12684479	1	-														chr01	1016425	1016449	1	+
			chr01	9270000	9280000	0.286		chr03	33000000	33100000	2		chr10	3163612	3163676	1	+								chr05	12685392	12685508	1	-														chr01	1017297	1017500	1	-
			chr01	9279000	9289000	0.4015		chr03	33100000	33200000	1		chr10	3163679	3163774	1	+								chr05	12685900	12686016	1	-														chr01	1022222	1022284	1	-
			chr01	9288000	9298000	0.4455		chr03	33200000	33300000	1		chr10	3179932	3180219	1	+								chr05	12686409	12686525	1	-														chr01	1022411	1022472	1	-
			chr01	9297000	9307000	0.4488		chr03	33300000	33400000	1		chr10	3181945	3182010	1	+								chr05	12687438	12687554	1	-														chr01	1022499	1022563	1	+
			chr01	9306000	9316000	0.4492		chr03	33400000	33500000	2		chr10	3185366	3185390	1	+								chr05	12687959	12688075	1	-														chr01	1028992	1029118	1	-
			chr01	9315000	9325000	0.4438		chr03	33500000	33600000	8		chr10	3187895	3187941	1	+								chr05	12688482	12688598	1	-														chr01	1029133	1029256	1	+
			chr01	9324000	9334000	0.4517		chr03	33600000	33700000	3		chr10	3187896	3187942	1	+								chr05	12689003	12689119	1	-														chr01	1029263	1029342	1	+
			chr01	9333000	9343000	0.466		chr03	33700000	33800000	2		chr10	3187882	3187958	1	+								chr05	12689524	12689640	1	-														chr01	1033733	1033956	1	+
			chr01	9342000	9352000	0.4042		chr03	33800000	33900000	1		chr10	3187873	3187965	1	+								chr05	12690553	12690669	1	-														chr01	1034215	1034337	1	-
			chr01	9351000	9361000	0.3523		chr03	33900000	34000000	1		chr10	3187970	3188002	1	+								chr05	12691074	12691190	1	-														chr01	1034776	1035061	1	-
			chr01	9360000	9370000	0.3009		chr03	34000000	34100000	4		chr10	3192072	3192182	1	+								chr05	12691597	12691713	1	-														chr01	1038772	1038998	1	+
			chr01	9369000	9379000	0.344		chr03	34100000	34200000	2		chr10	3192091	3192191	1	+								chr05	12692118	12692234	1	-														chr01	1039529	1039876	1	-
			chr01	9378000	9388000	0.3555		chr03	34200000	34300000	3		chr10	3194253	3194298	1	+								chr05	12692639	12692755	1	-														chr01	1039777	1039888	1	+
			chr01	9387000	9397000	0.3996		chr03	34400000	34500000	3		chr10	3195038	3195080	1	+								chr05	12693160	12693276	1	-														chr01	1039913	1040251	1	-
			chr01	9396000	9406000	0.3378		chr03	34500000	34600000	2		chr10	3195114	3195144	1	+								chr05	12694189	12694305	1	-														chr01	1039954	1040253	1	-
			chr01	9405000	9415000	0.35		chr03	34600000	34700000	3		chr10	3204350	3204460	1	+								chr05	12694710	12694826	1	-														chr01	1039992	1040262	1	+
			chr01	9414000	9424000	0.2959		chr03	34800000	34900000	1		chr10	3204369	3204469	1	+								chr05	12695233	12695349	1	-														chr01	1045246	1045884	1	-
			chr01	9423000	9433000	0.3777		chr03	35100000	35200000	2		chr10	3210271	3210360	1	+								chr05	12695754	12695870	1	-														chr01	1046224	1046309	1	-
			chr01	9432000	9442000	0.3621		chr03	35200000	35300000	2		chr10	3211477	3211518	1	+								chr05	12696277	12696393	1	-														chr01	1049574	1049711	1	+
			chr01	9441000	9451000	0.4532		chr03	35300000	35400000	3		chr10	3212825	3212858	1	+								chr05	12696798	12696914	1	-														chr01	1049621	1049636	1	+
			chr01	9450000	9460000	0.3577		chr03	35400000	35500000	1		chr10	3222164	3222217	1	+								chr05	12697319	12697435	1	-														chr01	1049637	1049881	1	-
			chr01	9459000	9469000	0.3308		chr03	35500000	35600000	2		chr10	3223776	3223837	1	+								chr05	12697840	12697956	1	-														chr01	1049882	1049921	1	+
			chr01	9468000	9478000	0.3677		chr03	35600000	35700000	2		chr10	3223947	3224249	1	+								chr05	12698361	12698477	1	-														chr01	1051158	1051403	1	+
			chr01	9477000	9487000	0.3066		chr03	35800000	35900000	3		chr10	3223953	3224249	1	+								chr05	12698869	12698985	1	-														chr01	1051422	1051709	1	-
			chr01	9486000	9496000	0.3591		chr03	35900000	36000000	1		chr10	3223953	3224194	1	+								chr05	12699392	12699508	1	-														chr01	1052613	1052898	1	-
			chr01	9495000	9505000	0.3303		chr03	36000000	36100000	1		chr10	3224007	3224244	1	+								chr05	12699913	12700029	1	-														chr01	1052899	1052964	1	-
			chr01	9504000	9514000	0.3705		chr03	36100000	36200000	2		chr10	3224145	3224249	1	+								chr05	12700434	12700550	1	-														chr01	1052966	1053006	1	-
			chr01	9513000	9523000	0.4058		chr03	36200000	36300000	1		chr10	3224611	3224651	1	+								chr05	12700942	12701058	1	-														chr01	1052973	1053224	1	+
			chr01	9522000	9532000	0.3928		chr03	36300000	36400000	1		chr10	3225433	3225461	1	+								chr05	12701465	12701581	1	-														chr01	1053225	1053271	1	+
			chr01	9531000	9541000	0.3569		chr03	36600000	36700000	1		chr10	3229928	3230019	1	+								chr05	12701986	12702102	1	-														chr01	1053243	1053330	1	-
			chr01	9540000	9550000	0.3958		chr03	37300000	37400000	1		chr10	3230021	3230051	1	+								chr05	12702507	12702623	1	-														chr01	1053330	1053439	1	+
			chr01	9549000	9559000	0.3435		chr03	37500000	37600000	1		chr10	3251925	3251956	1	+								chr05	12703015	12703131	1	-														chr01	1053429	1053704	1	+
			chr01	9558000	9568000	0.3823		chr03	37600000	37700000	1		chr10	3252223	3252247	1	+								chr05	12703538	12703654	1	-														chr01	1053465	1053772	1	-
			chr01	9567000	9577000	0.3162		chr03	37800000	37900000	1		chr10	3252831	3252872	1	+								chr05	12704059	12704175	1	-														chr01	1053705	1053792	1	+
			chr01	9576000	9586000	0.3716		chr03	41400000	41500000	1		chr10	3256372	3256413	1	+								chr05	12704582	12704698	1	-														chr01	1053793	1053807	1	+
			chr01	9585000	9595000	0.4707		chr03	41500000	41600000	1		chr10	3257758	3257892	1	+								chr05	12705103	12705219	1	-														chr01	1054187	1054259	1	-
			chr01	9594000	9604000	0.4319		chr03	41700000	41800000	1		chr10	3257882	3257941	1	+								chr05	12705626	12705742	1	-														chr01	1057501	1057668	1	+
			chr01	9603000	9613000	0.4544		chr03	42300000	42400000	1		chr10	3258221	3258251	1	+								chr05	12706147	12706263	1	-														chr01	1057527	1057554	1	-
			chr01	9612000	9622000	0.3666		chr03	42500000	42600000	2		chr10	3258255	3258312	1	+								chr05	12706655	12706771	1	-														chr01	1057555	1057788	1	-
			chr01	9621000	9631000	0.3553		chr03	42600000	42700000	1		chr10	3260370	3260401	1	+								chr05	12707176	12707292	1	-														chr01	1057556	1057828	1	-
			chr01	9630000	9640000	0.346		chr03	42700000	42800000	1		chr10	3261219	3261245	1	+								chr05	12707698	12707814	1	-														chr01	1062390	1062520	1	-
			chr01	9639000	9649000	0.3667		chr03	42800000	42900000	2		chr10	3262538	3262592	1	+								chr05	12708219	12708335	1	-														chr01	1062406	1062541	1	+
			chr01	9648000	9658000	0.3146		chr03	43500000	43600000	2		chr10	3262603	3262635	1	+								chr05	12708727	12708843	1	-														chr01	1062711	1062905	1	+
			chr01	9657000	9667000	0.3021		chr03	43600000	43700000	1		chr10	3276119	3276158	1	+								chr05	12709235	12709351	1	-														chr01	1063400	1063535	1	-
			chr01	9666000	9676000	0.4665		chr03	43700000	43800000	1		chr10	3276348	3276426	1	+								chr05	12709743	12709859	1	-														chr01	1063438	1063549	1	-
			chr01	9675000	9685000	0.4306		chr03	43900000	44000000	4		chr10	3282996	3283022	1	+								chr05	12710251	12710367	1	-														chr01	1064202	1064413	1	+
			chr01	9684000	9694000	0.4672		chr03	44100000	44200000	3		chr10	3283247	3283510	1	+								chr05	12710759	12710875	1	-														chr01	1066808	1066914	1	-
			chr01	9693000	9703000	0.4353		chr03	44200000	44300000	4		chr10	3284213	3284264	1	+								chr05	12711267	12711383	1	-														chr01	1068162	1068214	1	+
			chr01	9702000	9712000	0.4042		chr03	44300000	44400000	2		chr10	3285069	3285111	1	+								chr05	12711775	12711891	1	-														chr01	1068274	1068397	1	+
			chr01	9711000	9721000	0.4031		chr03	44400000	44500000	3		chr10	3285488	3285530	1	+								chr05	12712297	12712413	1	-														chr01	1068739	1069467	1	-
			chr01	9720000	9730000	0.2882		chr03	44500000	44600000	1		chr10	3294748	3294774	1	+								chr05	12712805	12712921	1	-														chr01	1068992	1069488	1	+
			chr01	9729000	9739000	0.369		chr03	44600000	44700000	5		chr10	3298291	3298324	1	+								chr05	12713313	12713429	1	-														chr01	1070939	1071144	1	-
			chr01	9738000	9748000	0.3538		chr03	44800000	44900000	1		chr10	3299902	3299935	1	+								chr05	12713821	12713937	1	-														chr01	1071857	1071993	1	-
			chr01	9747000	9757000	0.3895		chr03	44900000	45000000	4		chr10	3300016	3300059	1	+								chr05	12714343	12714459	1	-														chr01	1071997	1072068	1	-
			chr01	9756000	9766000	0.354		chr03	45000000	45100000	2		chr10	3301179	3301312	1	+								chr05	12714864	12714980	1	-														chr01	1072191	1072328	1	-
			chr01	9765000	9775000	0.3658		chr03	45200000	45300000	5		chr10	3301179	3301321	1	+								chr05	12715372	12715488	1	-														chr01	1073174	1073244	1	+
			chr01	9774000	9784000	0.34		chr03	45300000	45400000	5		chr10	3301765	3301846	1	+								chr05	12715880	12715996	1	-														chr01	1073246	1073297	1	-
			chr01	9783000	9793000	0.3134		chr03	45400000	45500000	3		chr10	3304774	3304849	1	+								chr05	12716402	12716518	1	-														chr01	1073397	1073661	1	-
			chr01	9792000	9802000	0.3529		chr03	45500000	45600000	4		chr10	3307727	3307767	1	+								chr05	12716923	12717039	1	-														chr01	1073787	1073878	1	-
			chr01	9801000	9811000	0.3387		chr03	45800000	45900000	1		chr10	3309935	3309970	1	+								chr05	12717431	12717547	1	-														chr01	1076749	1076987	1	-
			chr01	9810000	9820000	0.3006		chr03	45900000	46000000	2		chr10	3310289	3310331	1	+								chr05	12717939	12718055	1	-														chr01	1077182	1077270	1	-
			chr01	9819000	9829000	0.3947		chr03	46100000	46200000	1		chr10	3310288	3310331	1	+								chr05	12718447	12718563	1	-														chr01	1077688	1077728	1	+
			chr01	9828000	9838000	0.3682		chr03	46200000	46300000	3		chr10	3313315	3313482	1	+								chr05	12718955	12719071	1	-														chr01	1078093	1078224	1	-
			chr01	9837000	9847000	0.362		chr03	46300000	46400000	2		chr10	3322200	3322267	1	+								chr05	12719463	12719579	1	-														chr01	1081056	1081303	1	-
			chr01	9846000	9856000	0.3748		chr03	46400000	46500000	3		chr10	3322200	3322267	1	+								chr05	12719971	12720087	1	-														chr01	1087000	1087123	1	-
			chr01	9855000	9865000	0.4176		chr03	46500000	46600000	4		chr10	3323030	3323068	1	+								chr05	12720492	12720608	1	-														chr01	1087018	1087132	1	-
			chr01	9864000	9874000	0.3799		chr03	46600000	46700000	3		chr10	3338128	3338200	1	+								chr05	12721000	12721116	1	-														chr01	1090698	1090771	1	-
			chr01	9873000	9883000	0.374		chr03	46700000	46800000	2		chr10	3338131	3338210	1	+								chr05	12721522	12721638	1	-														chr01	1090709	1090812	1	+
			chr01	9882000	9892000	0.3395		chr03	46800000	46900000	4		chr10	3344233	3344387	1	+								chr05	12722043	12722159	1	-														chr01	1091658	1092409	1	-
			chr01	9891000	9901000	0.3471		chr03	46900000	47000000	4		chr10	3357325	3357383	1	+								chr05	12722564	12722680	1	-														chr01	1093057	1093309	1	-
			chr01	9900000	9910000	0.3054		chr03	47100000	47200000	3		chr10	3357611	3357655	1	+								chr05	12723086	12723202	1	-														chr01	1094905	1095012	1	+
			chr01	9909000	9919000	0.3588		chr03	47200000	47300000	1		chr10	3357907	3357991	1	+								chr05	12723608	12723724	1	-														chr01	1095020	1095117	1	+
			chr01	9918000	9928000	0.3227		chr03	47300000	47400000	4		chr10	3358168	3358223	1	+								chr05	12724129	12724245	1	-														chr01	1095051	1095601	1	-
			chr01	9927000	9937000	0.411		chr03	47400000	47500000	3		chr10	3358985	3359024	1	+								chr05	12724650	12724766	1	-														chr01	1098294	1098400	1	-
			chr01	9936000	9946000	0.3985		chr03	47500000	47600000	1		chr10	3359085	3359156	1	+								chr05	12725172	12725288	1	-														chr01	1098888	1099203	1	-
			chr01	9945000	9955000	0.4342		chr03	47600000	47700000	4		chr10	3359322	3359368	1	+								chr05	12725694	12725810	1	-														chr01	1098953	1100968	1	-
			chr01	9954000	9964000	0.3694		chr03	47700000	47800000	6		chr10	3359558	3359590	1	+								chr05	12726215	12726331	1	-														chr01	1099241	1101498	1	+
			chr01	9963000	9973000	0.3095		chr03	47800000	47900000	4		chr10	3359838	3359871	1	+								chr05	12726736	12726852	1	-														chr01	1101084	1101580	1	-
			chr01	9972000	9982000	0.3428		chr03	47900000	48000000	3		chr10	3359935	3360005	1	+								chr05	12727779	12727895	1	-														chr01	1101647	1101684	1	+
			chr01	9981000	9991000	0.4012		chr03	48000000	48100000	6		chr10	3360108	3360146	1	+								chr05	12728300	12728416	1	-														chr01	1101685	1101872	1	-
			chr01	9990000	10000000	0.4123		chr03	48100000	48200000	1		chr10	3360785	3360836	1	+								chr05	12729344	12729460	1	-														chr01	1102386	1102477	1	+
			chr01	9999000	10009000	0.4252		chr03	48200000	48300000	1		chr10	3360895	3360965	1	+								chr05	12729865	12729981	1	-														chr01	1102390	1102402	1	+
			chr01	10008000	10018000	0.3725		chr03	48300000	48400000	3		chr10	3360785	3362944	1	+								chr05	12730386	12730502	1	-														chr01	1102403	1102462	1	+
			chr01	10017000	10027000	0.3854		chr03	48400000	48500000	3		chr10	3361089	3361185	1	+								chr05	12730907	12731023	1	-														chr01	1102413	1102489	1	-
			chr01	10026000	10036000	0.3652		chr03	48500000	48600000	3		chr10	3361104	3361223	1	+								chr05	12731428	12731544	1	-														chr01	1102463	1102501	1	+
			chr01	10035000	10045000	0.2789		chr03	48600000	48700000	1		chr10	3361283	3361379	1	+								chr05	12731950	12732066	1	-														chr01	1102490	1102513	1	-
			chr01	10044000	10054000	0.3301		chr03	48700000	48800000	2		chr10	3361363	3361417	1	+								chr05	12732471	12732587	1	-														chr01	1103021	1103262	1	+
			chr01	10053000	10063000	0.3392		chr03	48800000	48900000	4		chr10	3361477	3361547	1	+								chr05	12732993	12733109	1	-														chr01	1103766	1103863	1	-
			chr01	10062000	10072000	0.358		chr03	48900000	49000000	3		chr10	3361671	3361738	1	+								chr05	12733515	12733631	1	-														chr01	1104852	1104918	1	+
			chr01	10071000	10081000	0.3299		chr03	49000000	49100000	2		chr10	3361991	3362042	1	+								chr05	12734037	12734153	1	-														chr01	1105112	1107108	1	+
			chr01	10080000	10090000	0.3791		chr03	49100000	49200000	6		chr10	3362101	3362171	1	+								chr05	12734558	12734674	1	-														chr01	1105566	1107786	1	-
			chr01	10089000	10099000	0.3465		chr03	49200000	49300000	3		chr10	3362295	3362391	1	+								chr05	12735079	12735195	1	-														chr01	1107987	1108062	1	+
			chr01	10098000	10108000	0.358		chr03	49300000	49400000	2		chr10	3362310	3362429	1	+								chr05	12735600	12735716	1	-														chr01	1109210	1109451	1	+
			chr01	10107000	10117000	0.3988		chr03	49400000	49500000	4		chr10	3362489	3362585	1	+								chr05	12736121	12736237	1	-														chr01	1109333	1109469	1	+
			chr01	10116000	10126000	0.3564		chr03	49500000	49600000	4		chr10	3362569	3362623	1	+								chr05	12736643	12736759	1	-														chr01	1109996	1110093	1	-
			chr01	10125000	10135000	0.4675		chr03	49600000	49700000	2		chr10	3362683	3362817	1	+								chr05	12737164	12737280	1	-														chr01	1115003	1115120	1	+
			chr01	10134000	10144000	0.3868		chr03	49700000	49800000	5		chr10	3360506	3363368	1	+								chr05	12737685	12737801	1	-														chr01	1117455	1117892	1	+
			chr01	10143000	10153000	0.3585		chr03	49800000	49900000	5		chr10	3362877	3362944	1	+								chr05	12738207	12738323	1	-														chr01	1118628	1118702	1	-
			chr01	10152000	10162000	0.336		chr03	50000000	50100000	1		chr10	3363160	3363322	1	+								chr05	12738728	12738844	1	-														chr01	1118664	1118886	1	-
			chr01	10161000	10171000	0.3968		chr03	50200000	50300000	3		chr10	3363294	3363364	1	+								chr05	12739249	12739365	1	-														chr01	1118986	1119284	1	-
			chr01	10170000	10180000	0.3759		chr03	50300000	50400000	4		chr10	3363573	3363752	1	+								chr05	12739771	12739887	1	-														chr01	1119051	1119320	1	-
			chr01	10179000	10189000	0.2741		chr03	50400000	50500000	3		chr10	3364728	3364783	1	+								chr05	12740292	12740408	1	-														chr01	1120381	1120392	1	-
			chr01	10188000	10198000	0.3909		chr03	50500000	50600000	1		chr10	3364838	3364907	1	+								chr05	12740813	12740929	1	-														chr01	1120393	1120647	1	+
			chr01	10197000	10207000	0.3812		chr03	50600000	50700000	4		chr10	3364857	3364990	1	+								chr05	12741334	12741450	1	-														chr01	1120421	1120677	1	+
			chr01	10206000	10216000	0.3109		chr03	50700000	50800000	1		chr10	3364920	3364973	1	+								chr05	12741856	12741972	1	-														chr01	1120648	1120674	1	-
			chr01	10215000	10225000	0.3509		chr03	50800000	50900000	6		chr10	3365033	3365124	1	+								chr05	12742378	12742494	1	-														chr01	1120855	1121468	1	+
			chr01	10224000	10234000	0.3245		chr03	50900000	51000000	2		chr10	3365622	3365662	1	+								chr05	12742900	12743016	1	-														chr01	1121921	1121993	1	-
			chr01	10233000	10243000	0.3653		chr03	51000000	51100000	3		chr10	3367257	3367344	1	+								chr05	12743422	12743538	1	-														chr01	1122412	1122710	1	-
			chr01	10242000	10252000	0.3795		chr03	51100000	51200000	3		chr10	3385170	3385227	1	+								chr05	12743944	12744060	1	-														chr01	1122951	1123138	1	-
			chr01	10251000	10261000	0.389		chr03	51200000	51300000	4		chr10	3385303	3385346	1	+								chr05	12744465	12744581	1	-														chr01	1123127	1123226	1	-
			chr01	10260000	10270000	0.4358		chr03	51300000	51400000	4		chr10	3386033	3386065	1	+								chr05	12744987	12745103	1	-														chr01	1123686	1123883	1	-
			chr01	10269000	10279000	0.287		chr03	51400000	51500000	2		chr10	3387111	3387156	1	+								chr05	12745508	12745624	1	-														chr01	1123924	1124021	1	+
			chr01	10278000	10288000	0.3899		chr03	51500000	51600000	3		chr10	3387442	3387510	1	+								chr05	12746030	12746146	1	-														chr01	1124017	1124290	1	+
			chr01	10287000	10297000	0.3007		chr03	51600000	51700000	3		chr10	3387765	3387846	1	+								chr05	12746552	12746668	1	-														chr01	1124356	1124543	1	+
			chr01	10296000	10306000	0.3549		chr03	51700000	51800000	1		chr10	3388026	3388103	1	+								chr05	12747073	12747189	1	-														chr01	1124569	1125388	1	+
			chr01	10305000	10315000	0.3701		chr03	51800000	51900000	2		chr10	3388026	3388105	1	+								chr05	12747582	12747698	1	-														chr01	1125460	1125504	1	+
			chr01	10314000	10324000	0.3719		chr03	51900000	52000000	6		chr10	3387671	3388183	1	+								chr05	12748103	12748219	1	-														chr01	1125862	1125971	1	-
			chr01	10323000	10333000	0.34		chr03	52100000	52200000	1		chr10	3388480	3388558	1	+								chr05	12748624	12748740	1	-														chr01	1125875	1126225	1	+
			chr01	10332000	10342000	0.3438		chr03	52200000	52300000	2		chr10	3389029	3389062	1	+								chr05	12749133	12749249	1	-														chr01	1125972	1126024	1	+
			chr01	10341000	10351000	0.3474		chr03	52300000	52400000	3		chr10	3389496	3389570	1	+								chr05	12749654	12749770	1	-														chr01	1126132	1126301	1	+
			chr01	10350000	10360000	0.3982		chr03	52400000	52500000	3		chr10	3390129	3390207	1	+								chr05	12750163	12750279	1	-														chr01	1126338	1126636	1	-
			chr01	10359000	10369000	0.3599		chr03	52600000	52700000	3		chr10	3390384	3390446	1	+								chr05	12750672	12750788	1	-														chr01	1127507	1127532	1	+
			chr01	10368000	10378000	0.3542		chr03	52700000	52800000	2		chr10	3391011	3391076	1	+								chr05	12751180	12751296	1	-														chr01	1127533	1127597	1	+
			chr01	10377000	10387000	0.3408		chr03	52800000	52900000	4		chr10	3391822	3391886	1	+								chr05	12751701	12751817	1	-														chr01	1127592	1127690	1	+
			chr01	10386000	10396000	0.3698		chr03	52900000	53000000	1		chr10	3392317	3392369	1	+								chr05	12752209	12752325	1	-														chr01	1127602	1127744	1	+
			chr01	10395000	10405000	0.379		chr03	53000000	53100000	1		chr10	3392866	3392899	1	+								chr05	12752718	12752834	1	-														chr01	1127653	1127795	1	-
			chr01	10404000	10414000	0.4056		chr03	53100000	53200000	2		chr10	3393191	3393244	1	+								chr05	12753226	12753342	1	-														chr01	1127691	1127727	1	-
			chr01	10413000	10423000	0.4592		chr03	53200000	53300000	3		chr10	3393817	3393852	1	+								chr05	12753735	12753851	1	-														chr01	1130096	1130130	1	-
			chr01	10422000	10432000	0.4079		chr03	53300000	53400000	1		chr10	3393952	3394006	1	+								chr05	12754243	12754359	1	-														chr01	1130103	1130147	1	-
			chr01	10431000	10441000	0.3744		chr03	53400000	53500000	1		chr10	3394436	3394482	1	+								chr05	12754764	12754880	1	-														chr01	1130142	1130220	1	+
			chr01	10440000	10450000	0.3205		chr03	53500000	53600000	1		chr10	3394541	3394600	1	+								chr05	12755272	12755388	1	-														chr01	1130739	1130832	1	+
			chr01	10449000	10459000	0.4139		chr03	53600000	53700000	4		chr10	3394819	3394868	1	+								chr05	12755781	12755897	1	-														chr01	1130867	1131004	1	-
			chr01	10458000	10468000	0.3794		chr03	53700000	53800000	6		chr10	3395033	3395101	1	+								chr05	12756289	12756405	1	-														chr01	1130882	1131036	1	-
			chr01	10467000	10477000	0.3693		chr03	53800000	53900000	4		chr10	3395729	3395799	1	+								chr05	12756810	12756926	1	-														chr01	1130985	1131135	1	+
			chr01	10476000	10486000	0.4062		chr03	53900000	54000000	1		chr10	3395862	3395900	1	+								chr05	12757319	12757435	1	-														chr01	1131037	1131098	1	+
			chr01	10485000	10495000	0.3504		chr03	54000000	54100000	2		chr10	3396370	3396423	1	+								chr05	12757827	12757943	1	-														chr01	1131708	1132013	1	-
			chr01	10494000	10504000	0.3223		chr03	54100000	54200000	2		chr10	3403808	3403862	1	+								chr05	12758336	12758452	1	-														chr01	1133337	1133424	1	-
			chr01	10503000	10513000	0.3561		chr03	54200000	54300000	3		chr10	3403808	3403859	1	+								chr05	12758844	12758960	1	-														chr01	1133580	1133652	1	-
			chr01	10512000	10522000	0.3367		chr03	54300000	54400000	3		chr10	3404063	3404096	1	+								chr05	12759365	12759481	1	-														chr01	1134576	1134802	1	+
			chr01	10521000	10531000	0.3721		chr03	54500000	54600000	1		chr10	3405897	3406031	1	+								chr05	12759886	12760002	1	-														chr01	1135351	1135415	1	+
			chr01	10530000	10540000	0.3286		chr03	54600000	54700000	6		chr10	3406107	3406175	1	+								chr05	12760395	12760511	1	-														chr01	1135358	1135440	1	-
			chr01	10539000	10549000	0.2895		chr03	54700000	54800000	2		chr10	3407104	3407183	1	+								chr05	12760916	12761032	1	-														chr01	1135448	1136609	1	+
			chr01	10548000	10558000	0.3452		chr03	54800000	54900000	4		chr10	3411386	3411410	1	+								chr05	12761425	12761541	1	-														chr01	1136062	1137613	1	+
			chr01	10557000	10567000	0.3762		chr03	54900000	55000000	5		chr10	3412786	3412832	1	+								chr05	12761946	12762062	1	-														chr01	1136593	1138052	1	-
			chr01	10566000	10576000	0.3696		chr03	55000000	55100000	6		chr10	3418535	3418612	1	+								chr05	12762455	12762571	1	-														chr01	1138281	1138438	1	+
			chr01	10575000	10585000	0.358		chr03	55100000	55200000	3		chr10	3419633	3419713	1	+								chr05	12762976	12763092	1	-														chr01	1138339	1138454	1	+
			chr01	10584000	10594000	0.4337		chr03	55200000	55300000	10		chr10	3426533	3426586	1	+								chr05	12763497	12763613	1	-														chr01	1138454	1138531	1	-
			chr01	10593000	10603000	0.4437		chr03	55300000	55400000	6		chr10	3431209	3431295	1	+								chr05	12764006	12764122	1	-														chr01	1144968	1145081	1	-
			chr01	10602000	10612000	0.4455		chr03	55400000	55500000	10		chr10	3437834	3437879	1	+								chr05	12764527	12764643	1	-														chr01	1144991	1145256	1	+
			chr01	10611000	10621000	0.4519		chr03	55500000	55600000	14		chr10	3441905	3441941	1	+								chr05	12765036	12765152	1	-														chr01	1145001	1145287	1	+
			chr01	10620000	10630000	0.3377		chr03	55600000	55700000	4		chr10	3444634	3444720	1	+								chr05	12765557	12765673	1	-														chr01	1145363	1145460	1	-
			chr01	10629000	10639000	0.3608		chr03	55700000	55800000	2		chr10	3447441	3447507	1	+								chr05	12766065	12766181	1	-														chr01	1145444	1145548	1	+
			chr01	10638000	10648000	0.2738		chr03	55800000	55900000	6		chr10	3447497	3447549	1	+								chr05	12766574	12766690	1	-														chr01	1145731	1145800	1	+
			chr01	10647000	10657000	0.2854		chr03	55900000	56000000	1		chr10	3447439	3447527	1	+								chr05	12767095	12767211	1	-														chr01	1145744	1145811	1	+
			chr01	10656000	10666000	0.3901		chr03	56000000	56100000	1		chr10	3448137	3448269	1	+								chr05	12767603	12767719	1	-														chr01	1146103	1146147	1	+
			chr01	10665000	10675000	0.3243		chr03	56100000	56200000	6		chr10	3448160	3448281	1	+								chr05	12768112	12768228	1	-														chr01	1146199	1150707	1	+
			chr01	10674000	10684000	0.3408		chr03	56200000	56300000	4		chr10	3450331	3450380	1	+								chr05	12768634	12768750	1	-														chr01	1150909	1151791	1	+
			chr01	10683000	10693000	0.3322		chr03	56300000	56400000	6		chr10	3450311	3450436	1	+								chr05	12769155	12769271	1	-														chr01	1152021	1152182	1	+
			chr01	10692000	10702000	0.3838		chr03	56400000	56500000	5		chr10	3450343	3450437	1	+								chr05	12769663	12769779	1	-														chr01	1152929	1153168	1	+
			chr01	10701000	10711000	0.3277		chr03	56500000	56600000	1		chr10	3451961	3452050	1	+								chr05	12770184	12770300	1	-														chr01	1152985	1153176	1	+
			chr01	10710000	10720000	0.3482		chr03	56600000	56700000	6		chr10	3453104	3453159	1	+								chr05	12770705	12770821	1	-														chr01	1153650	1153787	1	-
			chr01	10719000	10729000	0.3006		chr03	56700000	56800000	1		chr10	3458777	3458856	1	+								chr05	12771213	12771329	1	-														chr01	1154520	1154626	1	+
			chr01	10728000	10738000	0.3155		chr03	56900000	57000000	7		chr10	3462817	3462858	1	+								chr05	12771722	12771838	1	-														chr01	1154639	1154741	1	+
			chr01	10737000	10747000	0.3582		chr03	57000000	57100000	1		chr10	3465566	3465598	1	+								chr05	12772243	12772359	1	-														chr01	1154737	1155107	1	-
			chr01	10746000	10756000	0.4071		chr03	57100000	57200000	1		chr10	3472221	3472264	1	+								chr05	12772752	12772868	1	-														chr01	1155162	1155334	1	-
			chr01	10755000	10765000	0.4401		chr03	57200000	57300000	2		chr10	3486533	3486584	1	+								chr05	12773260	12773376	1	-														chr01	1155352	1155775	1	+
			chr01	10764000	10774000	0.4025		chr03	57300000	57400000	3		chr10	3486801	3486842	1	+								chr05	12774302	12774418	1	-														chr01	1155869	1156161	1	-
			chr01	10773000	10783000	0.4485		chr03	57400000	57500000	3		chr10	3486801	3486842	1	+								chr05	12774811	12774927	1	-														chr01	1156919	1157149	1	-
			chr01	10782000	10792000	0.4237		chr03	57500000	57600000	6		chr10	3487021	3487053	1	+								chr05	12775332	12775448	1	-														chr01	1156944	1157150	1	-
			chr01	10791000	10801000	0.3472		chr03	57600000	57700000	6		chr10	3496452	3496483	1	+								chr05	12775841	12775957	1	-														chr01	1158494	1158640	1	-
			chr01	10800000	10810000	0.3344		chr03	57700000	57800000	8		chr10	3496685	3496768	1	+								chr05	12776362	12776478	1	-														chr01	1158540	1158600	1	+
			chr01	10809000	10819000	0.4053		chr03	57800000	57900000	6		chr10	3496685	3496768	1	+								chr05	12776870	12776986	1	-														chr01	1158601	1158690	1	+
			chr01	10818000	10828000	0.4253		chr03	57900000	58000000	6		chr10	3496900	3496937	1	+								chr05	12777379	12777495	1	-														chr01	1163253	1163334	1	-
			chr01	10827000	10837000	0.3712		chr03	58000000	58100000	1		chr10	3497297	3497343	1	+								chr05	12777900	12778016	1	-														chr01	1163285	1163336	1	-
			chr01	10836000	10846000	0.3391		chr03	58100000	58200000	3		chr10	3497878	3497919	1	+								chr05	12778421	12778537	1	-														chr01	1164263	1164369	1	+
			chr01	10845000	10855000	0.3422		chr03	58200000	58300000	4		chr10	3497890	3497926	1	+								chr05	12778930	12779046	1	-														chr01	1165701	1165746	1	+
			chr01	10854000	10864000	0.4275		chr03	58300000	58400000	5		chr10	3498554	3498605	1	+								chr05	12779451	12779567	1	-														chr01	1165777	1167772	1	+
			chr01	10863000	10873000	0.4553		chr03	58400000	58500000	4		chr10	3504360	3504431	1	+								chr05	12779960	12780076	1	-														chr01	1167976	1168975	1	-
			chr01	10872000	10882000	0.4468		chr03	58500000	58600000	7		chr10	3506180	3506214	1	+								chr05	12780481	12780597	1	-														chr01	1168198	1168983	1	+
			chr01	10881000	10891000	0.4405		chr03	58600000	58700000	5		chr10	3507683	3507789	1	+								chr05	12781003	12781119	1	-														chr01	1169080	1169112	1	+
			chr01	10890000	10900000	0.438		chr03	58700000	58800000	3		chr10	3508559	3508607	1	+								chr05	12781512	12781628	1	-														chr01	1169114	1169147	1	+
			chr01	10899000	10909000	0.3972		chr03	58800000	58900000	3		chr10	3509097	3509151	1	+								chr05	12782033	12782149	1	-														chr01	1169519	1169578	1	+
			chr01	10908000	10918000	0.4225		chr03	58900000	59000000	3		chr10	3509150	3509204	1	+								chr05	12782542	12782658	1	-														chr01	1169588	1169644	1	+
			chr01	10917000	10927000	0.3915		chr03	59000000	59100000	5		chr10	3513996	3514079	1	+								chr05	12783063	12783179	1	-														chr01	1169939	1170047	1	+
			chr01	10926000	10936000	0.43		chr03	59100000	59200000	10		chr10	3521408	3521451	1	+								chr05	12783571	12783687	1	-														chr01	1170049	1170192	1	+
			chr01	10935000	10945000	0.3768		chr03	59200000	59300000	3		chr10	3523456	3523506	1	+								chr05	12784080	12784196	1	-														chr01	1170235	1170318	1	+
			chr01	10944000	10954000	0.3596		chr03	59300000	59400000	3		chr10	3523457	3523680	1	+								chr05	12784601	12784717	1	-														chr01	1170352	1170635	1	+
			chr01	10953000	10963000	0.329		chr03	59400000	59500000	4		chr10	3523550	3523653	1	+								chr05	12785123	12785239	1	-														chr01	1170659	1171193	1	+
			chr01	10962000	10972000	0.3697		chr03	59500000	59600000	5		chr10	3523601	3523654	1	+								chr05	12785632	12785748	1	-														chr01	1171202	1171840	1	+
			chr01	10971000	10981000	0.3244		chr03	59600000	59700000	5		chr10	3523855	3523923	1	+								chr05	12786153	12786269	1	-														chr01	1171942	1171986	1	+
			chr01	10980000	10990000	0.365		chr03	59700000	59800000	3		chr10	3526311	3526423	1	+								chr05	12786662	12786778	1	-														chr01	1171993	1172280	1	+
			chr01	10989000	10999000	0.3496		chr03	59800000	59900000	6		chr10	3526311	3526423	1	+								chr05	12787183	12787299	1	-														chr01	1172337	1172767	1	+
			chr01	10998000	11008000	0.3476		chr03	59900000	60000000	1		chr10	3529079	3529157	1	+								chr05	12787691	12787807	1	-														chr01	1172966	1173002	1	+
			chr01	11007000	11017000	0.4375		chr03	60000000	60100000	5		chr10	3529073	3529146	1	+								chr05	12788200	12788316	1	-														chr01	1173040	1173571	1	+
			chr01	11016000	11026000	0.3709		chr03	60100000	60200000	3		chr10	3529651	3529823	1	+								chr05	12788721	12788837	1	-														chr01	1173674	1173770	1	+
			chr01	11025000	11035000	0.3197		chr03	60200000	60300000	5		chr10	3531746	3532026	1	+								chr05	12789242	12789358	1	-														chr01	1173878	1174257	1	+
			chr01	11034000	11044000	0.3521		chr03	60300000	60400000	1		chr10	3538240	3538302	1	+								chr05	12789751	12789867	1	-														chr01	1174329	1174703	1	+
			chr01	11043000	11053000	0.2911		chr03	60400000	60500000	2		chr10	3538340	3538684	1	+								chr05	12790272	12790388	1	-														chr01	1174718	1174995	1	-
			chr01	11052000	11062000	0.3462		chr03	60500000	60600000	1		chr10	3538742	3538798	1	+								chr05	12790780	12790896	1	-														chr01	1174956	1174977	1	+
			chr01	11061000	11071000	0.3918		chr03	60600000	60700000	4		chr10	3540042	3540145	1	+								chr05	12791796	12791912	1	-														chr01	1174978	1175060	1	-
			chr01	11070000	11080000	0.3708		chr03	60700000	60800000	6		chr10	3541488	3541523	1	+								chr05	12792318	12792434	1	-														chr01	1175635	1175697	1	+
			chr01	11079000	11089000	0.3631		chr03	60800000	60900000	7		chr10	3553382	3553471	1	+								chr05	12792826	12792942	1	-														chr01	1175679	1175783	1	+
			chr01	11088000	11098000	0.321		chr03	60900000	61000000	5		chr10	3554943	3554974	1	+								chr05	12793347	12793463	1	-														chr01	1175691	1176363	1	-
			chr01	11097000	11107000	0.3154		chr03	61000000	61100000	7		chr10	3555452	3555526	1	+								chr05	12793869	12793985	1	-														chr01	1175784	1175802	1	+
			chr01	11106000	11116000	0.3269		chr03	61100000	61200000	6		chr10	3555658	3555707	1	+								chr05	12794377	12794493	1	-														chr01	1176254	1176399	1	-
			chr01	11115000	11125000	0.355		chr03	61200000	61300000	4		chr10	3556831	3556883	1	+								chr05	12794898	12795014	1	-														chr01	1176395	1176445	1	+
			chr01	11124000	11134000	0.2836		chr03	61300000	61400000	3		chr10	3557331	3557384	1	+								chr05	12795419	12795535	1	-														chr01	1176401	1176453	1	-
			chr01	11133000	11143000	0.3358		chr03	61400000	61500000	5		chr10	3557585	3557631	1	+								chr05	12795940	12796056	1	-														chr01	1176421	1176603	1	-
			chr01	11142000	11152000	0.3552		chr03	61500000	61600000	5		chr10	3562276	3562332	1	+								chr05	12796461	12796577	1	-														chr01	1176604	1176618	1	-
			chr01	11151000	11161000	0.3774		chr03	61600000	61700000	9		chr10	3565216	3565272	1	+								chr05	12796982	12797098	1	-														chr01	1177285	1177520	1	+
			chr01	11160000	11170000	0.4587		chr03	61700000	61800000	3		chr10	3565226	3565272	1	+								chr05	12797503	12797619	1	-														chr01	1177367	1177550	1	-
			chr01	11169000	11179000	0.3956		chr03	61800000	61900000	5		chr10	3566867	3566910	1	+								chr05	12798024	12798140	1	-														chr01	1177567	1177808	1	+
			chr01	11178000	11188000	0.3407		chr03	61900000	62000000	5		chr10	3573571	3573602	1	+								chr05	12798545	12798661	1	-														chr01	1177809	1177842	1	-
			chr01	11187000	11197000	0.3329		chr03	62000000	62100000	5		chr10	3574586	3574627	1	+								chr05	12799066	12799182	1	-														chr01	1178051	1178195	1	+
			chr01	11196000	11206000	0.3525		chr03	62100000	62200000	7		chr10	3576737	3576810	1	+								chr05	12799588	12799704	1	-														chr01	1178082	1178336	1	-
			chr01	11205000	11215000	0.3332		chr03	62200000	62300000	7		chr10	3577897	3577950	1	+								chr05	12800097	12800213	1	-														chr01	1178337	1178361	1	+
			chr01	11214000	11224000	0.3043		chr03	62300000	62400000	5		chr10	3578856	3578889	1	+								chr05	12800619	12800735	1	-														chr01	1178685	1178885	1	+
			chr01	11223000	11233000	0.3257		chr03	62400000	62500000	8		chr10	3584151	3584429	1	+								chr05	12801128	12801244	1	-														chr01	1178806	1178899	1	+
			chr01	11232000	11242000	0.2985		chr03	62500000	62600000	9		chr10	3585293	3585330	1	+								chr05	12801649	12801765	1	-														chr01	1180307	1180440	1	+
			chr01	11241000	11251000	0.3347		chr03	62600000	62700000	9		chr10	3585288	3585330	1	+								chr05	12803199	12803315	1	-														chr01	1180866	1181304	1	+
			chr01	11250000	11260000	0.3184		chr03	62700000	62800000	8		chr10	3585288	3585330	1	+								chr05	12803708	12803824	1	-														chr01	1181460	1181575	1	+
			chr01	11259000	11269000	0.4152		chr03	62800000	62900000	9		chr10	3585387	3585425	1	+								chr05	12804229	12804345	1	-														chr01	1181803	1181898	1	-
			chr01	11268000	11278000	0.4296		chr03	62900000	63000000	4		chr10	3585842	3585899	1	+								chr05	12804750	12804866	1	-														chr01	1182054	1182511	1	-
			chr01	11277000	11287000	0.3454		chr03	63000000	63100000	1		chr10	3588358	3588383	1	+								chr05	12805259	12805375	1	-														chr01	1182982	1183057	1	-
			chr01	11286000	11296000	0.412		chr03	63100000	63200000	6		chr10	3594421	3594791	1	+								chr05	12805780	12805896	1	-														chr01	1183181	1185637	1	-
			chr01	11295000	11305000	0.4572		chr03	63200000	63300000	3		chr10	3601558	3601608	1	+								chr05	12806301	12806417	1	-														chr01	1185745	1185989	1	+
			chr01	11304000	11314000	0.4659		chr03	63300000	63400000	4		chr10	3602420	3602507	1	+								chr05	12806810	12806926	1	-														chr01	1185772	1186001	1	+
			chr01	11313000	11323000	0.4452		chr03	63400000	63500000	4		chr10	3608131	3608167	1	+								chr05	12807331	12807447	1	-														chr01	1186002	1186033	1	-
			chr01	11322000	11332000	0.3577		chr03	63500000	63600000	3		chr10	3612460	3612493	1	+								chr05	12807852	12807968	1	-														chr01	1186056	1186307	1	-
			chr01	11331000	11341000	0.3528		chr03	63600000	63700000	3		chr10	3613001	3613082	1	+								chr05	12808361	12808477	1	-														chr01	1186303	1186626	1	-
			chr01	11340000	11350000	0.3302		chr03	63700000	63800000	3		chr10	3613020	3613082	1	+								chr05	12808882	12808998	1	-														chr01	1186627	1186873	1	-
			chr01	11349000	11359000	0.3326		chr03	63800000	63900000	5		chr10	3613030	3613069	1	+								chr05	12809391	12809507	1	-														chr01	1186865	1187095	1	-
			chr01	11358000	11368000	0.293		chr03	63900000	64000000	7		chr10	3613673	3613708	1	+								chr05	12809900	12810016	1	-														chr01	1187084	1187412	1	+
			chr01	11367000	11377000	0.2964		chr03	64000000	64100000	7		chr10	3613906	3613977	1	+								chr05	12810421	12810537	1	-														chr01	1187096	1187115	1	-
			chr01	11376000	11386000	0.3746		chr03	64100000	64200000	9		chr10	3614370	3614432	1	+								chr05	12810929	12811045	1	-														chr01	1187414	1189112	1	+
			chr01	11385000	11395000	0.4539		chr03	64200000	64300000	8		chr10	3614731	3614843	1	+								chr05	12811959	12812075	1	-														chr01	1189107	1189154	1	-
			chr01	11394000	11404000	0.3718		chr03	64300000	64400000	5		chr10	3616076	3616146	1	+								chr05	12812480	12812596	1	-														chr01	1189138	1189587	1	+
			chr01	11403000	11413000	0.3546		chr03	64400000	64500000	4		chr10	3634009	3634157	1	+								chr05	12813001	12813117	1	-														chr01	1189908	1190376	1	-
			chr01	11412000	11422000	0.3822		chr03	64500000	64600000	13		chr10	3636607	3636861	1	+								chr05	12813522	12813638	1	-														chr01	1190377	1190586	1	-
			chr01	11421000	11431000	0.3247		chr03	64600000	64700000	11		chr10	3636607	3636861	1	+								chr05	12814030	12814146	1	-														chr01	1190495	1190826	1	-
			chr01	11430000	11440000	0.3293		chr03	64700000	64800000	11		chr10	3673628	3673672	1	+								chr05	12814551	12814667	1	-														chr01	1190587	1190783	1	-
			chr01	11439000	11449000	0.4215		chr03	64800000	64900000	11		chr10	3673917	3673949	1	+								chr05	12815072	12815188	1	-														chr01	1191119	1193827	1	-
			chr01	11448000	11458000	0.3367		chr03	64900000	65000000	3		chr10	3674296	3674351	1	+								chr05	12815593	12815709	1	-														chr01	1193852	1194033	1	+
			chr01	11457000	11467000	0.3685		chr03	65000000	65100000	6		chr10	3675050	3675118	1	+								chr05	12816114	12816230	1	-														chr01	1193904	1194521	1	+
			chr01	11466000	11476000	0.3829		chr03	65100000	65200000	11		chr10	3675288	3675317	1	+								chr05	12816635	12816751	1	-														chr01	1195544	1195587	1	+
			chr01	11475000	11485000	0.4651		chr03	65200000	65300000	8		chr10	3678421	3678466	1	+								chr05	12817156	12817272	1	-														chr01	1195545	1195598	1	-
			chr01	11484000	11494000	0.4497		chr03	65300000	65400000	14		chr10	3689588	3689703	1	+								chr05	12817677	12817793	1	-														chr01	1195588	1195604	1	-
			chr01	11493000	11503000	0.4033		chr03	65400000	65500000	14		chr10	3689546	3689768	1	+								chr05	12818198	12818314	1	-														chr01	1195757	1198002	1	-
			chr01	11502000	11512000	0.35		chr03	65500000	65600000	9		chr10	3689625	3689740	1	+								chr05	12818719	12818835	1	-														chr01	1198088	1198225	1	-
			chr01	11511000	11521000	0.4257		chr03	65600000	65700000	3		chr10	3713325	3713401	1	+								chr05	12819240	12819356	1	-														chr01	1198195	1198281	1	-
			chr01	11520000	11530000	0.3756		chr03	65800000	65900000	3		chr10	3720706	3720776	1	+								chr05	12819761	12819877	1	-														chr01	1198713	1198800	1	+
			chr01	11529000	11539000	0.3611		chr03	65900000	66000000	5		chr10	3752246	3752343	1	+								chr05	12820282	12820398	1	-														chr01	1198751	1198807	1	-
			chr01	11538000	11548000	0.3943		chr03	66100000	66200000	3		chr10	3753113	3753150	1	+								chr05	12820803	12820919	1	-														chr01	1198802	1199209	1	-
			chr01	11547000	11557000	0.3201		chr03	66200000	66300000	8		chr10	3753188	3753215	1	+								chr05	12821324	12821440	1	-														chr01	1199210	1199838	1	-
			chr01	11556000	11566000	0.3768		chr03	66300000	66400000	2		chr10	3753845	3754080	1	+								chr05	12822366	12822482	1	-														chr01	1199346	1200127	1	+
			chr01	11565000	11575000	0.3429		chr03	66400000	66500000	5		chr10	3756797	3756839	1	+								chr05	12822887	12823003	1	-														chr01	1201133	1201237	1	-
			chr01	11574000	11584000	0.3718		chr03	66500000	66600000	4		chr10	3759866	3759930	1	+								chr05	12823408	12823524	1	-														chr01	1201216	1201639	1	-
			chr01	11583000	11593000	0.2995		chr03	66600000	66700000	4		chr10	3759894	3759950	1	+								chr05	12823929	12824045	1	-														chr01	1202281	1204528	1	-
			chr01	11592000	11602000	0.3443		chr03	66700000	66800000	4		chr10	3760004	3760059	1	+								chr05	12824450	12824566	1	-														chr01	1204593	1204676	1	-
			chr01	11601000	11611000	0.3499		chr03	66800000	66900000	3		chr10	3760457	3760491	1	+								chr05	12824971	12825087	1	-														chr01	1204698	1206332	1	-
			chr01	11610000	11620000	0.3752		chr03	66900000	67000000	2		chr10	3765749	3766900	1	+								chr05	12825492	12825608	1	-														chr01	1207094	1209277	1	-
			chr01	11619000	11629000	0.3766		chr03	67000000	67100000	8		chr10	3776495	3776628	1	+								chr05	12826013	12826129	1	-														chr01	1209513	1209641	1	-
			chr01	11628000	11638000	0.3222		chr03	67100000	67200000	14		chr10	3784149	3784567	1	+								chr05	12826534	12826650	1	-														chr01	1210257	1210352	1	-
			chr01	11637000	11647000	0.315		chr03	67200000	67300000	2		chr10	3784729	3784769	1	+								chr05	12827055	12827171	1	-														chr01	1210352	1210387	1	-
			chr01	11646000	11656000	0.3409		chr03	67300000	67400000	8		chr10	3786669	3786716	1	+								chr05	12827576	12827692	1	-														chr01	1211229	1211521	1	-
			chr01	11655000	11665000	0.3491		chr03	67400000	67500000	8		chr10	3787836	3787972	1	+								chr05	12828097	12828213	1	-														chr01	1211573	1211752	1	+
			chr01	11664000	11674000	0.3554		chr03	67500000	67600000	2		chr10	3794308	3794361	1	+								chr05	12828618	12828734	1	-														chr01	1211833	1211927	1	-
			chr01	11673000	11683000	0.3511		chr03	67600000	67700000	4		chr10	3798333	3798377	1	+								chr05	12829139	12829255	1	-														chr01	1211933	1211998	1	+
			chr01	11682000	11692000	0.3566		chr03	67700000	67800000	11		chr10	3799361	3799414	1	+								chr05	12829660	12829776	1	-														chr01	1211947	1212016	1	-
			chr01	11691000	11701000	0.3473		chr03	67800000	67900000	5		chr10	3805356	3805404	1	+								chr05	12830181	12830297	1	-														chr01	1212467	1212533	1	-
			chr01	11700000	11710000	0.3671		chr03	67900000	68000000	10		chr10	3806241	3806265	1	+								chr05	12830702	12830818	1	-														chr01	1212561	1212639	1	-
			chr01	11709000	11719000	0.3807		chr03	68000000	68100000	6		chr10	3812657	3812735	1	+								chr05	12831223	12831339	1	-														chr01	1212634	1212744	1	-
			chr01	11718000	11728000	0.366		chr03	68100000	68200000	9		chr10	3814161	3814190	1	+								chr05	12831744	12831860	1	-														chr01	1212648	1212659	1	+
			chr01	11727000	11737000	0.3122		chr03	68200000	68300000	8		chr10	3837150	3837183	1	+								chr05	12832265	12832381	1	-														chr01	1212660	1212751	1	-
			chr01	11736000	11746000	0.3609		chr03	68300000	68400000	14		chr10	3837558	3837750	1	+								chr05	12832786	12832902	1	-														chr01	1212801	1212864	1	-
			chr01	11745000	11755000	0.3786		chr03	68400000	68500000	8		chr10	3840515	3840548	1	+								chr05	12833828	12833944	1	-														chr01	1213392	1213436	1	+
			chr01	11754000	11764000	0.3685		chr03	68500000	68600000	2		chr10	3840554	3840592	1	+								chr05	12834349	12834465	1	-														chr01	1214225	1214374	1	-
			chr01	11763000	11773000	0.4134		chr03	68600000	68700000	3		chr10	3842924	3842975	1	+								chr05	12834870	12834986	1	-														chr01	1214247	1214406	1	+
			chr01	11772000	11782000	0.4363		chr03	68700000	68800000	1		chr10	3845725	3845801	1	+								chr05	12835391	12835507	1	-														chr01	1215074	1215303	1	+
			chr01	11781000	11791000	0.2915		chr03	68800000	68900000	4		chr10	3858087	3858117	1	+								chr05	12835912	12836028	1	-														chr01	1215160	1215424	1	-
			chr01	11790000	11800000	0.3495		chr03	68900000	69000000	10		chr10	3866831	3866855	1	+								chr05	12836433	12836549	1	-														chr01	1215180	1215453	1	-
			chr01	11799000	11809000	0.3235		chr03	69000000	69100000	4		chr10	3867039	3867083	1	+								chr05	12836954	12837070	1	-														chr01	1216080	1216136	1	+
			chr01	11808000	11818000	0.3524		chr03	69100000	69200000	9		chr10	3868134	3868169	1	+								chr05	12837996	12838112	1	-														chr01	1216096	1216315	1	+
			chr01	11817000	11827000	0.441		chr03	69200000	69300000	9		chr10	3868143	3868171	1	+								chr05	12838518	12838634	1	-														chr01	1216664	1216732	1	+
			chr01	11826000	11836000	0.3985		chr03	69300000	69400000	15		chr10	3870821	3870867	1	+								chr05	12839039	12839155	1	-														chr01	1216675	1216744	1	-
			chr01	11835000	11845000	0.3521		chr03	69400000	69500000	7		chr10	3870821	3870871	1	+								chr05	12839561	12839677	1	-														chr01	1216677	1216755	1	-
			chr01	11844000	11854000	0.3096		chr03	69500000	69600000	12		chr10	3871002	3871035	1	+								chr05	12840082	12840198	1	-														chr01	1224410	1224453	1	+
			chr01	11853000	11863000	0.376		chr03	69600000	69700000	12		chr10	3871296	3871325	1	+								chr05	12840603	12840719	1	-														chr01	1230015	1230091	1	-
			chr01	11862000	11872000	0.3651		chr03	69700000	69800000	11		chr10	3871160	3871554	1	+								chr05	12841125	12841241	1	-														chr01	1234073	1234140	1	+
			chr01	11871000	11881000	0.4277		chr03	69800000	69900000	11		chr10	3883675	3883712	1	+								chr05	12841646	12841762	1	-														chr01	1236127	1236214	1	-
			chr01	11880000	11890000	0.4197		chr03	69900000	70000000	17		chr10	3886595	3886624	1	+								chr05	12842167	12842283	1	-														chr01	1236143	1236212	1	-
			chr01	11889000	11899000	0.3253		chr03	70000000	70100000	13		chr10	3888727	3888776	1	+								chr05	12842688	12842804	1	-														chr01	1236213	1236247	1	+
			chr01	11898000	11908000	0.3955		chr03	70100000	70200000	11		chr10	3890953	3890988	1	+								chr05	12843209	12843325	1	-														chr01	1236924	1237054	1	+
			chr01	11907000	11917000	0.4273		chr03	70200000	70300000	14		chr10	3896042	3896240	1	+								chr05	12843730	12843846	1	-														chr01	1237055	1237075	1	-
			chr01	11916000	11926000	0.4426		chr03	70300000	70400000	11		chr10	3896197	3896268	1	+								chr05	12844251	12844367	1	-														chr01	1239753	1239835	1	-
			chr01	11925000	11935000	0.3687		chr03	70400000	70500000	11		chr10	3897104	3897147	1	+								chr05	12844772	12844888	1	-														chr01	1240528	1240586	1	-
			chr01	11934000	11944000	0.4327		chr03	70500000	70600000	12		chr10	3899002	3899080	1	+								chr05	12845293	12845409	1	-														chr01	1240587	1240791	1	+
			chr01	11943000	11953000	0.4399		chr03	70600000	70700000	11		chr10	3901533	3901679	1	+								chr05	12845814	12845930	1	-														chr01	1240714	1240812	1	-
			chr01	11952000	11962000	0.3994		chr03	70700000	70800000	17		chr10	3902549	3902596	1	+								chr05	12846335	12846451	1	-														chr01	1245370	1245412	1	-
			chr01	11961000	11971000	0.4375		chr03	70800000	70900000	15		chr10	3909595	3909637	1	+								chr05	12846856	12846972	1	-														chr01	1245376	1245450	1	+
			chr01	11970000	11980000	0.4166		chr03	70900000	71000000	10		chr10	3911307	3911341	1	+								chr05	12847377	12847493	1	-														chr01	1245630	1245687	1	+
			chr01	11979000	11989000	0.3899		chr03	71000000	71100000	12		chr10	3911310	3911355	1	+								chr05	12847898	12848014	1	-														chr01	1246471	1246580	1	+
			chr01	11988000	11998000	0.3561		chr03	71100000	71200000	12		chr10	3913399	3913524	1	+								chr05	12848419	12848535	1	-														chr01	1246922	1247017	1	+
			chr01	11997000	12007000	0.3997		chr03	71200000	71300000	9		chr10	3915867	3915902	1	+								chr05	12848940	12849056	1	-														chr01	1247018	1247032	1	+
			chr01	12006000	12016000	0.337		chr03	71300000	71400000	17		chr10	3916413	3916437	1	+								chr05	12849461	12849577	1	-														chr01	1247033	1247076	1	-
			chr01	12015000	12025000	0.2903		chr03	71400000	71500000	17		chr10	3924556	3924596	1	+								chr05	12849982	12850098	1	-														chr01	1247235	1247281	1	-
			chr01	12024000	12034000	0.3282		chr03	71500000	71600000	16		chr10	3929983	3930050	1	+								chr05	12850503	12850619	1	-														chr01	1247270	1247670	1	-
			chr01	12033000	12043000	0.3647		chr03	71600000	71700000	12		chr10	3930057	3930111	1	+								chr05	12851024	12851140	1	-														chr01	1247670	1247734	1	-
			chr01	12042000	12052000	0.3524		chr03	71700000	71800000	15		chr10	3931552	3931605	1	+								chr05	12851545	12851661	1	-														chr01	1247765	1248110	1	-
			chr01	12051000	12061000	0.3225		chr03	71800000	71900000	23		chr10	3934592	3934619	1	+								chr05	12852066	12852182	1	-														chr01	1248032	1248171	1	-
			chr01	12060000	12070000	0.3459		chr03	71900000	72000000	13		chr10	3939768	3939876	1	+								chr05	12852587	12852703	1	-														chr01	1248401	1248976	1	+
			chr01	12069000	12079000	0.3594		chr03	72000000	72100000	18		chr10	3942686	3942712	1	+								chr05	12853108	12853224	1	-														chr01	1248909	1249121	1	+
			chr01	12078000	12088000	0.2825		chr03	72100000	72200000	17		chr10	3942737	3942763	1	+								chr05	12853629	12853745	1	-														chr01	1249082	1249173	1	-
			chr01	12087000	12097000	0.3369		chr03	72200000	72300000	3		chr10	3942643	3942850	1	+								chr05	12854150	12854266	1	-														chr01	1249338	1249474	1	+
			chr01	12096000	12106000	0.3761		chr03	72300000	72373068	2		chr10	3942643	3942850	1	+								chr05	12854671	12854787	1	-														chr01	1249475	1250464	1	-
			chr01	12105000	12115000	0.3421		chr04	0	100000	1		chr10	3942801	3942880	1	+								chr05	12855192	12855308	1	-														chr01	1250465	1250890	1	+
			chr01	12114000	12124000	0.4231		chr04	100000	200000	3		chr10	3946284	3946566	1	+								chr05	12855713	12855829	1	-														chr01	1250596	1250938	1	+
			chr01	12123000	12133000	0.4447		chr04	200000	300000	18		chr10	3946735	3946840	1	+								chr05	12856234	12856350	1	-														chr01	1254099	1254171	1	-
			chr01	12132000	12142000	0.4516		chr04	300000	400000	23		chr10	3948680	3948793	1	+								chr05	12856742	12856858	1	-														chr01	1255140	1255188	1	+
			chr01	12141000	12151000	0.4663		chr04	400000	500000	21		chr10	3949593	3949629	1	+								chr05	12857263	12857379	1	-														chr01	1255147	1255496	1	+
			chr01	12150000	12160000	0.3692		chr04	500000	600000	20		chr10	3954985	3955057	1	+								chr05	12857784	12857900	1	-														chr01	1255500	1255667	1	+
			chr01	12159000	12169000	0.3773		chr04	600000	700000	17		chr10	3954968	3955129	1	+								chr05	12858305	12858421	1	-														chr01	1256951	1256994	1	+
			chr01	12168000	12178000	0.421		chr04	700000	800000	20		chr10	3955059	3955159	1	+								chr05	12858813	12858929	1	-														chr01	1256991	1257084	1	+
			chr01	12177000	12187000	0.4561		chr04	800000	900000	24		chr10	3958118	3958191	1	+								chr05	12859334	12859450	1	-														chr01	1257033	1257152	1	-
			chr01	12186000	12196000	0.4096		chr04	900000	1000000	20		chr10	3958572	3958605	1	+								chr05	12859855	12859971	1	-														chr01	1257085	1257148	1	+
			chr01	12195000	12205000	0.4607		chr04	1000000	1100000	24		chr10	3958672	3958750	1	+								chr05	12860376	12860492	1	-														chr01	1257430	1257488	1	+
			chr01	12204000	12214000	0.4622		chr04	1100000	1200000	21		chr10	3958692	3958743	1	+								chr05	12860897	12861013	1	-														chr01	1257620	1257718	1	-
			chr01	12213000	12223000	0.3694		chr04	1200000	1300000	20		chr10	3968175	3968249	1	+								chr05	12861418	12861534	1	-														chr01	1259377	1259515	1	-
			chr01	12222000	12232000	0.433		chr04	1300000	1400000	20		chr10	3972626	3972670	1	+								chr05	12861926	12862042	1	-														chr01	1259493	1259574	1	+
			chr01	12231000	12241000	0.4061		chr04	1400000	1500000	19		chr10	3979979	3980020	1	+								chr05	12862434	12862550	1	-														chr01	1260960	1261010	1	+
			chr01	12240000	12250000	0.2945		chr04	1500000	1600000	22		chr10	3980557	3980697	1	+								chr05	12862942	12863058	1	-														chr01	1260981	1261071	1	+
			chr01	12249000	12259000	0.3627		chr04	1600000	1700000	27		chr10	3983555	3983596	1	+								chr05	12863464	12863580	1	-														chr01	1261072	1261103	1	+
			chr01	12258000	12268000	0.4603		chr04	1700000	1800000	13		chr10	3983863	3983937	1	+								chr05	12863985	12864101	1	-														chr01	1261181	1261415	1	+
			chr01	12267000	12277000	0.4213		chr04	1800000	1900000	18		chr10	3993094	3993162	1	+								chr05	12864506	12864622	1	-														chr01	1261902	1262043	1	-
			chr01	12276000	12286000	0.3107		chr04	1900000	2000000	12		chr10	3993262	3993332	1	+								chr05	12865028	12865144	1	-														chr01	1261917	1262114	1	-
			chr01	12285000	12295000	0.3985		chr04	2000000	2100000	16		chr10	3993377	3993414	1	+								chr05	12865550	12865666	1	-														chr01	1261921	1262281	1	+
			chr01	12294000	12304000	0.4201		chr04	2100000	2200000	17		chr10	3993740	3993848	1	+								chr05	12866071	12866187	1	-														chr01	1262073	1262278	1	+
			chr01	12303000	12313000	0.3428		chr04	2200000	2300000	21		chr10	3993741	3993848	1	+								chr05	12866592	12866708	1	-														chr01	1262279	1262299	1	-
			chr01	12312000	12322000	0.3396		chr04	2300000	2400000	24		chr10	3995657	3995681	1	+								chr05	12867113	12867229	1	-														chr01	1263819	1263920	1	+
			chr01	12321000	12331000	0.3375		chr04	2400000	2500000	28		chr10	4014602	4014668	1	+								chr05	12867634	12867750	1	-														chr01	1263836	1263861	1	+
			chr01	12330000	12340000	0.4034		chr04	2500000	2600000	19		chr10	4016808	4016851	1	+								chr05	12868156	12868272	1	-														chr01	1263862	1263995	1	-
			chr01	12339000	12349000	0.4659		chr04	2600000	2700000	16		chr10	4035690	4035732	1	+								chr05	12868677	12868793	1	-														chr01	1264962	1265100	1	-
			chr01	12348000	12358000	0.4076		chr04	2700000	2800000	19		chr10	4044967	4045010	1	+								chr05	12869199	12869315	1	-														chr01	1267075	1267189	1	-
			chr01	12357000	12367000	0.3766		chr04	2800000	2900000	18		chr10	4045746	4045977	1	+								chr05	12869721	12869837	1	-														chr01	1267097	1267189	1	+
			chr01	12366000	12376000	0.3089		chr04	2900000	3000000	9		chr10	4045864	4046128	1	+								chr05	12870243	12870359	1	-														chr01	1267190	1267202	1	+
			chr01	12375000	12385000	0.3323		chr04	3000000	3100000	15		chr10	4046189	4046225	1	+								chr05	12870765	12870881	1	-														chr01	1267242	1267347	1	+
			chr01	12384000	12394000	0.3428		chr04	3100000	3200000	20		chr10	4046188	4046219	1	+								chr05	12871286	12871402	1	-														chr01	1268305	1268358	1	+
			chr01	12393000	12403000	0.3465		chr04	3200000	3300000	19		chr10	4046188	4046225	1	+								chr05	12871807	12871923	1	-														chr01	1268955	1269004	1	-
			chr01	12402000	12412000	0.3314		chr04	3300000	3400000	18		chr10	4046339	4046409	1	+								chr05	12872329	12872445	1	-														chr01	1269271	1269313	1	+
			chr01	12411000	12421000	0.3767		chr04	3400000	3500000	22		chr10	4046576	4046610	1	+								chr05	12872850	12872966	1	-														chr01	1269828	1270634	1	+
			chr01	12420000	12430000	0.4116		chr04	3500000	3600000	17		chr10	4050414	4050482	1	+								chr05	12873371	12873487	1	-														chr01	1270699	1270782	1	+
			chr01	12429000	12439000	0.3498		chr04	3600000	3700000	19		chr10	4056368	4056415	1	+								chr05	12873892	12874008	1	-														chr01	1270783	1271369	1	+
			chr01	12438000	12448000	0.3026		chr04	3700000	3800000	17		chr10	4056417	4056456	1	+								chr05	12874413	12874529	1	-														chr01	1271395	1271929	1	+
			chr01	12447000	12457000	0.3252		chr04	3800000	3900000	15		chr10	4057275	4057427	1	+								chr05	12874935	12875051	1	-														chr01	1271999	1273213	1	+
			chr01	12456000	12466000	0.3422		chr04	3900000	4000000	21		chr10	4062680	4062740	1	+								chr05	12875457	12875573	1	-														chr01	1273292	1273728	1	+
			chr01	12465000	12475000	0.4148		chr04	4000000	4100000	14		chr10	4066315	4066357	1	+								chr05	12875979	12876095	1	-														chr01	1273962	1274751	1	+
			chr01	12474000	12484000	0.3935		chr04	4100000	4200000	15		chr10	4067638	4067669	1	+								chr05	12876501	12876617	1	-														chr01	1274857	1275659	1	+
			chr01	12483000	12493000	0.3144		chr04	4200000	4300000	14		chr10	4073096	4073133	1	+								chr05	12877023	12877139	1	-														chr01	1275720	1276077	1	+
			chr01	12492000	12502000	0.3915		chr04	4300000	4400000	15		chr10	4074550	4074591	1	+								chr05	12877544	12877660	1	-														chr01	1276448	1278057	1	+
			chr01	12501000	12511000	0.3641		chr04	4400000	4500000	16		chr10	4077587	4077649	1	+								chr05	12878066	12878182	1	-														chr01	1278110	1279539	1	+
			chr01	12510000	12520000	0.3761		chr04	4500000	4600000	12		chr10	4077595	4077662	1	+								chr05	12878586	12878702	1	-														chr01	1279579	1279745	1	+
			chr01	12519000	12529000	0.4666		chr04	4600000	4700000	11		chr10	4077680	4077714	1	+								chr05	12879108	12879224	1	-														chr01	1279761	1281086	1	+
			chr01	12528000	12538000	0.3522		chr04	4700000	4800000	15		chr10	4077600	4077707	1	+								chr05	12879630	12879746	1	-														chr01	1287748	1287902	1	-
			chr01	12537000	12547000	0.3632		chr04	4800000	4900000	18		chr10	4077678	4077774	1	+								chr05	12880152	12880268	1	-														chr01	1287870	1288142	1	-
			chr01	12546000	12556000	0.3773		chr04	4900000	5000000	10		chr10	4077709	4077781	1	+								chr05	12881195	12881311	1	-														chr01	1288995	1289186	1	+
			chr01	12555000	12565000	0.4575		chr04	5000000	5100000	13		chr10	4078025	4078061	1	+								chr05	12881717	12881833	1	-														chr01	1289203	1289312	1	+
			chr01	12564000	12574000	0.3842		chr04	5100000	5200000	18		chr10	4078025	4078065	1	+								chr05	12882238	12882354	1	-														chr01	1289503	1289589	1	+
			chr01	12573000	12583000	0.3358		chr04	5200000	5300000	13		chr10	4078024	4078082	1	+								chr05	12882760	12882876	1	-														chr01	1289936	1290027	1	+
			chr01	12582000	12592000	0.3591		chr04	5300000	5400000	12		chr10	4089461	4089512	1	+								chr05	12883282	12883398	1	-														chr01	1291310	1291367	1	-
			chr01	12591000	12601000	0.3603		chr04	5400000	5500000	17		chr10	4107695	4107725	1	+								chr05	12883790	12883906	1	-														chr01	1291765	1291840	1	-
			chr01	12600000	12610000	0.4456		chr04	5500000	5600000	17		chr10	4107756	4107784	1	+								chr05	12884298	12884414	1	-														chr01	1299666	1299749	1	-
			chr01	12609000	12619000	0.3894		chr04	5600000	5700000	11		chr10	4107880	4107923	1	+								chr05	12885329	12885445	1	-														chr01	1305301	1305412	1	-
			chr01	12618000	12628000	0.3279		chr04	5700000	5800000	16		chr10	4110082	4110165	1	+								chr05	12885838	12885954	1	-														chr01	1305828	1305921	1	-
			chr01	12627000	12637000	0.3522		chr04	5800000	5900000	16		chr10	4112504	4112549	1	+								chr05	12886359	12886475	1	-														chr01	1306329	1306415	1	+
			chr01	12636000	12646000	0.3505		chr04	5900000	6000000	17		chr10	4115751	4115817	1	+								chr05	12886881	12886997	1	-														chr01	1306354	1306417	1	+
			chr01	12645000	12655000	0.3717		chr04	6000000	6100000	17		chr10	4116784	4116810	1	+								chr05	12887390	12887506	1	-														chr01	1306961	1307022	1	+
			chr01	12654000	12664000	0.4085		chr04	6100000	6200000	13		chr10	4120988	4121028	1	+								chr05	12887911	12888027	1	-														chr01	1307576	1307625	1	-
			chr01	12663000	12673000	0.3825		chr04	6200000	6300000	16		chr10	4123502	4123551	1	+								chr05	12888432	12888548	1	-														chr01	1307626	1307767	1	-
			chr01	12672000	12682000	0.3255		chr04	6300000	6400000	13		chr10	4127891	4127944	1	+								chr05	12888941	12889057	1	-														chr01	1307764	1307864	1	+
			chr01	12681000	12691000	0.3625		chr04	6400000	6500000	13		chr10	4139165	4139195	1	+								chr05	12889462	12889578	1	-														chr01	1310465	1310593	1	-
			chr01	12690000	12700000	0.3817		chr04	6500000	6600000	11		chr10	4140527	4140571	1	+								chr05	12889971	12890087	1	-														chr01	1310480	1310660	1	-
			chr01	12699000	12709000	0.4054		chr04	6600000	6700000	11		chr10	4140914	4140973	1	+								chr05	12890492	12890608	1	-														chr01	1310678	1310711	1	+
			chr01	12708000	12718000	0.3633		chr04	6700000	6800000	13		chr10	4149888	4150097	1	+								chr05	12891000	12891116	1	-														chr01	1310712	1310975	1	-
			chr01	12717000	12727000	0.3051		chr04	6800000	6900000	7		chr10	4151410	4151460	1	+								chr05	12891508	12891624	1	-														chr01	1310976	1311009	1	+
			chr01	12726000	12736000	0.2824		chr04	6900000	7000000	11		chr10	4151543	4151583	1	+								chr05	12892016	12892132	1	-														chr01	1311552	1311807	1	-
			chr01	12735000	12745000	0.3151		chr04	7000000	7100000	14		chr10	4152461	4152495	1	+								chr05	12892525	12892641	1	-														chr01	1311580	1311802	1	+
			chr01	12744000	12754000	0.3156		chr04	7100000	7200000	8		chr10	4152447	4152497	1	+								chr05	12893046	12893162	1	-														chr01	1311803	1311835	1	+
			chr01	12753000	12763000	0.3706		chr04	7200000	7300000	14		chr10	4163136	4163187	1	+								chr05	12893555	12893671	1	-														chr01	1312923	1313033	1	-
			chr01	12762000	12772000	0.3395		chr04	7300000	7400000	13		chr10	4164478	4164526	1	+								chr05	12894076	12894192	1	-														chr01	1313034	1313053	1	-
			chr01	12771000	12781000	0.3361		chr04	7400000	7500000	8		chr10	4166647	4166688	1	+								chr05	12894585	12894701	1	-														chr01	1313755	1313932	1	-
			chr01	12780000	12790000	0.3478		chr04	7500000	7600000	11		chr10	4167186	4167298	1	+								chr05	12895107	12895223	1	-														chr01	1314798	1315265	1	+
			chr01	12789000	12799000	0.3513		chr04	7600000	7700000	8		chr10	4167186	4167298	1	+								chr05	12895615	12895731	1	-														chr01	1315246	1315479	1	+
			chr01	12798000	12808000	0.3527		chr04	7700000	7800000	8		chr10	4167528	4167603	1	+								chr05	12896124	12896240	1	-														chr01	1315720	1315852	1	+
			chr01	12807000	12817000	0.4535		chr04	7800000	7900000	8		chr10	4167614	4167684	1	+								chr05	12896646	12896762	1	-														chr01	1315738	1315874	1	+
			chr01	12816000	12826000	0.3981		chr04	7900000	8000000	9		chr10	4167228	4168807	1	+								chr05	12897167	12897283	1	-														chr01	1315829	1316248	1	+
			chr01	12825000	12835000	0.4411		chr04	8000000	8100000	6		chr10	4168045	4168115	1	+								chr05	12897676	12897792	1	-														chr01	1316264	1316709	1	+
			chr01	12834000	12844000	0.341		chr04	8100000	8200000	7		chr10	4168153	4168675	1	+								chr05	12898197	12898313	1	-														chr01	1316727	1316995	1	+
			chr01	12843000	12853000	0.3742		chr04	8200000	8300000	9		chr10	4168239	4168309	1	+								chr05	12898705	12898821	1	-														chr01	1316996	1317053	1	-
			chr01	12852000	12862000	0.4351		chr04	8300000	8400000	10		chr10	4168348	4168485	1	+								chr05	12899214	12899330	1	-														chr01	1317054	1317341	1	+
			chr01	12861000	12871000	0.4316		chr04	8400000	8500000	14		chr10	4168407	4168503	1	+								chr05	12899735	12899851	1	-														chr01	1317349	1318029	1	+
			chr01	12870000	12880000	0.3278		chr04	8500000	8600000	3		chr10	4168045	4168805	1	+								chr05	12900243	12900359	1	-														chr01	1318117	1319071	1	+
			chr01	12879000	12889000	0.3509		chr04	8600000	8700000	8		chr10	4168562	4168618	1	+								chr05	12900764	12900880	1	-														chr01	1319149	1319656	1	+
			chr01	12888000	12898000	0.3546		chr04	8700000	8800000	14		chr10	4168627	4168697	1	+								chr05	12901286	12901402	1	-														chr01	1319699	1319757	1	+
			chr01	12897000	12907000	0.3539		chr04	8800000	8900000	6		chr10	4174027	4174089	1	+								chr05	12901794	12901910	1	-														chr01	1319709	1319981	1	+
			chr01	12906000	12916000	0.3567		chr04	8900000	9000000	14		chr10	4176330	4176365	1	+								chr05	12902315	12902431	1	-														chr01	1319740	1319983	1	+
			chr01	12915000	12925000	0.3079		chr04	9000000	9100000	9		chr10	4181344	4181402	1	+								chr05	12902836	12902952	1	-														chr01	1319742	1320025	1	+
			chr01	12924000	12934000	0.353		chr04	9100000	9200000	12		chr10	4203929	4204004	1	+								chr05	12903358	12903474	1	-														chr01	1320144	1320206	1	+
			chr01	12933000	12943000	0.3368		chr04	9200000	9300000	10		chr10	4208311	4208353	1	+								chr05	12903867	12903983	1	-														chr01	1320488	1320779	1	+
			chr01	12942000	12952000	0.3395		chr04	9300000	9400000	10		chr10	4218392	4218432	1	+								chr05	12904388	12904504	1	-														chr01	1320780	1333329	1	+
			chr01	12951000	12961000	0.3517		chr04	9400000	9500000	11		chr10	4220067	4220093	1	+								chr05	12905417	12905533	1	-														chr01	1333426	1336542	1	+
			chr01	12960000	12970000	0.3553		chr04	9500000	9600000	10		chr10	4222108	4222159	1	+								chr05	12906967	12907083	1	-														chr01	1336537	1336578	1	+
			chr01	12969000	12979000	0.3943		chr04	9600000	9700000	10		chr10	4222108	4222186	1	+								chr05	12907476	12907592	1	-														chr01	1336559	1336789	1	+
			chr01	12978000	12988000	0.3639		chr04	9700000	9800000	7		chr10	4230508	4230557	1	+								chr05	12907997	12908113	1	-														chr01	1336892	1337890	1	+
			chr01	12987000	12997000	0.3804		chr04	9800000	9900000	6		chr10	4235416	4235463	1	+								chr05	12908518	12908634	1	-														chr01	1337992	1338554	1	+
			chr01	12996000	13006000	0.3773		chr04	9900000	10000000	5		chr10	4235704	4235751	1	+								chr05	12909027	12909143	1	-														chr01	1338701	1339360	1	+
			chr01	13005000	13015000	0.3548		chr04	10000000	10100000	8		chr10	4238202	4238287	1	+								chr05	12909548	12909664	1	-														chr01	1339501	1339629	1	+
			chr01	13014000	13024000	0.3935		chr04	10100000	10200000	12		chr10	4238194	4238287	1	+								chr05	12910069	12910185	1	-														chr01	1339710	1341376	1	+
			chr01	13023000	13033000	0.3371		chr04	10200000	10300000	5		chr10	4241219	4241255	1	+								chr05	12910578	12910694	1	-														chr01	1341458	1342975	1	+
			chr01	13032000	13042000	0.2953		chr04	10300000	10400000	3		chr10	4244555	4244595	1	+								chr05	12911099	12911215	1	-														chr01	1342981	1343087	1	+
			chr01	13041000	13051000	0.3127		chr04	10400000	10500000	13		chr10	4246789	4246830	1	+								chr05	12911620	12911736	1	-														chr01	1343774	1343996	1	+
			chr01	13050000	13060000	0.3426		chr04	10500000	10600000	11		chr10	4247853	4247884	1	+								chr05	12912129	12912245	1	-														chr01	1343997	1344029	1	-
			chr01	13059000	13069000	0.3438		chr04	10600000	10700000	5		chr10	4253403	4253456	1	+								chr05	12912650	12912766	1	-														chr01	1344608	1344724	1	+
			chr01	13068000	13078000	0.3025		chr04	10700000	10800000	4		chr10	4253513	4253546	1	+								chr05	12913171	12913287	1	-														chr01	1344736	1344834	1	+
			chr01	13077000	13087000	0.3232		chr04	10800000	10900000	8		chr10	4253567	4253616	1	+								chr05	12913680	12913796	1	-														chr01	1344888	1345336	1	+
			chr01	13086000	13096000	0.2938		chr04	10900000	11000000	7		chr10	4253753	4253798	1	+								chr05	12914201	12914317	1	-														chr01	1345327	1345423	1	+
			chr01	13095000	13105000	0.3544		chr04	11000000	11100000	2		chr10	4254073	4254130	1	+								chr05	12914710	12914826	1	-														chr01	1345557	1345630	1	+
			chr01	13104000	13114000	0.3146		chr04	11100000	11200000	6		chr10	4256197	4256509	1	+								chr05	12915231	12915347	1	-														chr01	1345743	1345761	1	+
			chr01	13113000	13123000	0.345		chr04	11200000	11300000	6		chr10	4257538	4257565	1	+								chr05	12915740	12915856	1	-														chr01	1345762	1345808	1	+
			chr01	13122000	13132000	0.3304		chr04	11300000	11400000	5		chr10	4259510	4259857	1	+								chr05	12916248	12916364	1	-														chr01	1345898	1346129	1	+
			chr01	13131000	13141000	0.3504		chr04	11400000	11500000	6		chr10	4263074	4263107	1	+								chr05	12916769	12916885	1	-														chr01	1346419	1346750	1	+
			chr01	13140000	13150000	0.3739		chr04	11500000	11600000	2		chr10	4266917	4266988	1	+								chr05	12917799	12917915	1	-														chr01	1346912	1347244	1	+
			chr01	13149000	13159000	0.3087		chr04	11600000	11700000	4		chr10	4267916	4267987	1	+								chr05	12918320	12918436	1	-														chr01	1347410	1348740	1	+
			chr01	13158000	13168000	0.3692		chr04	11700000	11800000	3		chr10	4269923	4270014	1	+								chr05	12918841	12918957	1	-														chr01	1348848	1349724	1	+
			chr01	13167000	13177000	0.3782		chr04	11800000	11900000	7		chr10	4271726	4271760	1	+								chr05	12919362	12919478	1	-														chr01	1350147	1350755	1	+
			chr01	13176000	13186000	0.3304		chr04	11900000	12000000	2		chr10	4271759	4271807	1	+								chr05	12919870	12919986	1	-														chr01	1350824	1351008	1	-
			chr01	13185000	13195000	0.4343		chr04	12000000	12100000	7		chr10	4290381	4290426	1	+								chr05	12920391	12920507	1	-														chr01	1351397	1364419	1	+
			chr01	13194000	13204000	0.4171		chr04	12100000	12200000	4		chr10	4292773	4292809	1	+								chr05	12920912	12921028	1	-														chr01	1364473	1364701	1	-
			chr01	13203000	13213000	0.3374		chr04	12200000	12300000	10		chr10	4293415	4293455	1	+								chr05	12921433	12921549	1	-														chr01	1364500	1365263	1	+
			chr01	13212000	13222000	0.3682		chr04	12300000	12400000	8		chr10	4294381	4294433	1	+								chr05	12921942	12922058	1	-														chr01	1365012	1365332	1	+
			chr01	13221000	13231000	0.274		chr04	12400000	12500000	5		chr10	4297433	4297496	1	+								chr05	12922463	12922579	1	-														chr01	1365571	1365596	1	-
			chr01	13230000	13240000	0.3262		chr04	12500000	12600000	2		chr10	4298222	4298276	1	+								chr05	12922971	12923087	1	-														chr01	1365597	1366598	1	-
			chr01	13239000	13249000	0.3533		chr04	12600000	12700000	2		chr10	4304032	4304167	1	+								chr05	12923492	12923608	1	-														chr01	1366599	1366748	1	-
			chr01	13248000	13258000	0.3698		chr04	12700000	12800000	1		chr10	4308200	4308232	1	+								chr05	12924013	12924129	1	-														chr01	1367242	1367284	1	+
			chr01	13257000	13267000	0.3664		chr04	12800000	12900000	1		chr10	4310155	4310192	1	+								chr05	12924534	12924650	1	-														chr01	1367285	1367363	1	-
			chr01	13266000	13276000	0.4267		chr04	12900000	13000000	6		chr10	4320495	4320570	1	+								chr05	12925056	12925172	1	-														chr01	1367300	1367554	1	+
			chr01	13275000	13285000	0.3886		chr04	13000000	13100000	9		chr10	4323395	4323446	1	+								chr05	12925577	12925693	1	-														chr01	1368107	1368253	1	+
			chr01	13284000	13294000	0.3701		chr04	13100000	13200000	10		chr10	4323395	4323445	1	+								chr05	12926099	12926215	1	-														chr01	1368257	1368273	1	+
			chr01	13293000	13303000	0.3506		chr04	13200000	13300000	9		chr10	4327012	4327078	1	+								chr05	12926620	12926736	1	-														chr01	1368274	1368443	1	-
			chr01	13302000	13312000	0.3717		chr04	13300000	13400000	8		chr10	4342224	4342277	1	+								chr05	12927662	12927778	1	-														chr01	1368526	1370705	1	-
			chr01	13311000	13321000	0.4027		chr04	13400000	13500000	7		chr10	4345247	4345429	1	+								chr05	12928704	12928820	1	-														chr01	1370876	1371146	1	-
			chr01	13320000	13330000	0.3987		chr04	13500000	13600000	5		chr10	4352612	4352788	1	+								chr05	12929225	12929341	1	-														chr01	1370899	1371140	1	+
			chr01	13329000	13339000	0.3926		chr04	13600000	13700000	7		chr10	4353377	4353413	1	+								chr05	12930266	12930382	1	-														chr01	1371141	1371182	1	-
			chr01	13338000	13348000	0.3519		chr04	13700000	13800000	7		chr10	4356874	4357056	1	+								chr05	12930787	12930903	1	-														chr01	1371347	1371539	1	+
			chr01	13347000	13357000	0.4107		chr04	13800000	13900000	8		chr10	4359490	4359542	1	+								chr05	12931308	12931424	1	-														chr01	1371821	1373877	1	-
			chr01	13356000	13366000	0.4535		chr04	13900000	14000000	5		chr10	4360487	4360535	1	+								chr05	12931830	12931946	1	-														chr01	1379591	1379644	1	-
			chr01	13365000	13375000	0.446		chr04	14000000	14100000	7		chr10	4360487	4360535	1	+								chr05	12932351	12932467	1	-														chr01	1379824	1379920	1	-
			chr01	13374000	13384000	0.4172		chr04	14100000	14200000	5		chr10	4370730	4370833	1	+								chr05	12933393	12933509	1	-														chr01	1382106	1382226	1	-
			chr01	13383000	13393000	0.3195		chr04	14200000	14300000	7		chr10	4370730	4370830	1	+								chr05	12933912	12934028	1	-														chr01	1382225	1382265	1	+
			chr01	13392000	13402000	0.4164		chr04	14300000	14400000	6		chr10	4371090	4371131	1	+								chr05	12934432	12934548	1	-														chr01	1382266	1382406	1	-
			chr01	13401000	13411000	0.3979		chr04	14400000	14500000	6		chr10	4371197	4371282	1	+								chr05	12935473	12935589	1	-														chr01	1382407	1382454	1	+
			chr01	13410000	13420000	0.4329		chr04	14500000	14600000	6		chr10	4371178	4371241	1	+								chr05	12935994	12936110	1	-														chr01	1384284	1384333	1	-
			chr01	13419000	13429000	0.4463		chr04	14600000	14700000	5		chr10	4371324	4371360	1	+								chr05	12937036	12937152	1	-														chr01	1390753	1391012	1	-
			chr01	13428000	13438000	0.4172		chr04	14700000	14800000	4		chr10	4371555	4371599	1	+								chr05	12937557	12937673	1	-														chr01	1399981	1400029	1	-
			chr01	13437000	13447000	0.3279		chr04	14800000	14900000	1		chr10	4371550	4371600	1	+								chr05	12938078	12938194	1	-														chr01	1405059	1405235	1	-
			chr01	13446000	13456000	0.3748		chr04	14900000	15000000	2		chr10	4371549	4371600	1	+								chr05	12939120	12939236	1	-														chr01	1405864	1407444	1	-
			chr01	13455000	13465000	0.3289		chr04	15000000	15100000	4		chr10	4373656	4373688	1	+								chr05	12939641	12939757	1	-														chr01	1407523	1407976	1	-
			chr01	13464000	13474000	0.3859		chr04	15100000	15200000	11		chr10	4374916	4374975	1	+								chr05	12940162	12940278	1	-														chr01	1408357	1408462	1	+
			chr01	13473000	13483000	0.3373		chr04	15200000	15300000	3		chr10	4377597	4377621	1	+								chr05	12941204	12941320	1	-														chr01	1408737	1408809	1	-
			chr01	13482000	13492000	0.315		chr04	15300000	15400000	2		chr10	4379273	4379357	1	+								chr05	12941725	12941841	1	-														chr01	1408745	1408816	1	+
			chr01	13491000	13501000	0.3174		chr04	15400000	15500000	6		chr10	4379323	4379373	1	+								chr05	12942246	12942362	1	-														chr01	1408807	1410140	1	-
			chr01	13500000	13510000	0.3549		chr04	15500000	15600000	4		chr10	4379248	4379364	1	+								chr05	12942767	12942883	1	-														chr01	1410109	1412001	1	-
			chr01	13509000	13519000	0.419		chr04	15600000	15700000	2		chr10	4385967	4386021	1	+								chr05	12943288	12943404	1	-														chr01	1412132	1412238	1	+
			chr01	13518000	13528000	0.4554		chr04	15700000	15800000	2		chr10	4392392	4392467	1	+								chr05	12943809	12943925	1	-														chr01	1413932	1414075	1	-
			chr01	13527000	13537000	0.4277		chr04	15800000	15900000	4		chr10	4392768	4392801	1	+								chr05	12944330	12944446	1	-														chr01	1414076	1414107	1	+
			chr01	13536000	13546000	0.3746		chr04	15900000	16000000	4		chr10	4396805	4396855	1	+								chr05	12944851	12944967	1	-														chr01	1414513	1414622	1	+
			chr01	13545000	13555000	0.3949		chr04	16000000	16100000	10		chr10	4396775	4396864	1	+								chr05	12945372	12945488	1	-														chr01	1414684	1414802	1	+
			chr01	13554000	13564000	0.3482		chr04	16100000	16200000	9		chr10	4398382	4398574	1	+								chr05	12945893	12946009	1	-														chr01	1414699	1414804	1	+
			chr01	13563000	13573000	0.3575		chr04	16200000	16300000	9		chr10	4398432	4398604	1	+								chr05	12946414	12946530	1	-														chr01	1418588	1418681	1	+
			chr01	13572000	13582000	0.4041		chr04	16300000	16400000	7		chr10	4405303	4405377	1	+								chr05	12946935	12947051	1	-														chr01	1418598	1418680	1	+
			chr01	13581000	13591000	0.4077		chr04	16400000	16500000	6		chr10	4405565	4405892	1	+								chr05	12947456	12947572	1	-														chr01	1418681	1418697	1	-
			chr01	13590000	13600000	0.3991		chr04	16500000	16600000	2		chr10	4405556	4405892	1	+								chr05	12947977	12948093	1	-														chr01	1418814	1419014	1	-
			chr01	13599000	13609000	0.3951		chr04	16600000	16700000	7		chr10	4407800	4407832	1	+								chr05	12948498	12948614	1	-														chr01	1418932	1419016	1	+
			chr01	13608000	13618000	0.3501		chr04	16700000	16800000	4		chr10	4408123	4408185	1	+								chr05	12949019	12949135	1	-														chr01	1419022	1419086	1	-
			chr01	13617000	13627000	0.3169		chr04	16900000	17000000	2		chr10	4409521	4409550	1	+								chr05	12949540	12949656	1	-														chr01	1420109	1420180	1	+
			chr01	13626000	13636000	0.3777		chr04	17000000	17100000	3		chr10	4414238	4414347	1	+								chr05	12950061	12950177	1	-														chr01	1420118	1420387	1	+
			chr01	13635000	13645000	0.3898		chr04	17100000	17200000	4		chr10	4416228	4416275	1	+								chr05	12950582	12950698	1	-														chr01	1420181	1420203	1	-
			chr01	13644000	13654000	0.3454		chr04	17200000	17300000	6		chr10	4416242	4416377	1	+								chr05	12951103	12951219	1	-														chr01	1425409	1425477	1	-
			chr01	13653000	13663000	0.3724		chr04	17300000	17400000	5		chr10	4416217	4416358	1	+								chr05	12951624	12951740	1	-														chr01	1429338	1429444	1	-
			chr01	13662000	13672000	0.3443		chr04	17400000	17500000	4		chr10	4416234	4416350	1	+								chr05	12952145	12952261	1	-														chr01	1430316	1430550	1	+
			chr01	13671000	13681000	0.4542		chr04	17500000	17600000	6		chr10	4416279	4416378	1	+								chr05	12952666	12952782	1	-														chr01	1433183	1433247	1	+
			chr01	13680000	13690000	0.4127		chr04	17600000	17700000	5		chr10	4416256	4416362	1	+								chr05	12953187	12953303	1	-														chr01	1433246	1433380	1	+
			chr01	13689000	13699000	0.3586		chr04	17700000	17800000	7		chr10	4416268	4416377	1	+								chr05	12953708	12953824	1	-														chr01	1433378	1433437	1	-
			chr01	13698000	13708000	0.3246		chr04	17800000	17900000	7		chr10	4416249	4416394	1	+								chr05	12954229	12954345	1	-														chr01	1433426	1433509	1	+
			chr01	13707000	13717000	0.403		chr04	17900000	18000000	5		chr10	4416459	4416512	1	+								chr05	12954750	12954866	1	-														chr01	1433438	1433519	1	-
			chr01	13716000	13726000	0.4668		chr04	18000000	18100000	3		chr10	4420982	4421010	1	+								chr05	12955271	12955387	1	-														chr01	1433468	1433746	1	-
			chr01	13725000	13735000	0.4154		chr04	18200000	18300000	1		chr10	4423264	4423419	1	+								chr05	12955792	12955908	1	-														chr01	1433504	1433642	1	-
			chr01	13734000	13744000	0.3652		chr04	18300000	18400000	5		chr10	4426243	4426284	1	+								chr05	12956313	12956429	1	-														chr01	1433643	1433746	1	+
			chr01	13743000	13753000	0.365		chr04	18400000	18500000	5		chr10	4427957	4427985	1	+								chr05	12956821	12956937	1	-														chr01	1433747	1433815	1	+
			chr01	13752000	13762000	0.3428		chr04	18500000	18600000	7		chr10	4428675	4428767	1	+								chr05	12957342	12957458	1	-														chr01	1433767	1433798	1	+
			chr01	13761000	13771000	0.3736		chr04	18600000	18700000	12		chr10	4430874	4430926	1	+								chr05	12957863	12957979	1	-														chr01	1433799	1434007	1	-
			chr01	13770000	13780000	0.4481		chr04	18700000	18800000	5		chr10	4434003	4434027	1	+								chr05	12958384	12958500	1	-														chr01	1433816	1433840	1	+
			chr01	13779000	13789000	0.44		chr04	18800000	18900000	2		chr10	4434162	4434191	1	+								chr05	12958904	12959020	1	-														chr01	1433991	1434008	1	+
			chr01	13788000	13798000	0.3709		chr04	18900000	19000000	6		chr10	4434385	4434445	1	+								chr05	12959425	12959541	1	-														chr01	1434009	1434084	1	+
			chr01	13797000	13807000	0.3508		chr04	19100000	19200000	5		chr10	4434683	4434709	1	+								chr05	12959946	12960062	1	-														chr01	1434085	1434106	1	-
			chr01	13806000	13816000	0.3875		chr04	19200000	19300000	2		chr10	4434765	4434811	1	+								chr05	12960467	12960583	1	-														chr01	1434107	1434141	1	+
			chr01	13815000	13825000	0.3832		chr04	19300000	19400000	1		chr10	4434931	4434983	1	+								chr05	12960988	12961104	1	-														chr01	1434485	1434764	1	+
			chr01	13824000	13834000	0.3585		chr04	19400000	19500000	2		chr10	4435054	4435080	1	+								chr05	12961509	12961625	1	-														chr01	1434765	1434936	1	-
			chr01	13833000	13843000	0.3244		chr04	19500000	19600000	3		chr10	4445476	4445517	1	+								chr05	12962030	12962146	1	-														chr01	1434937	1435947	1	+
			chr01	13842000	13852000	0.4253		chr04	19600000	19700000	3		chr10	4445476	4445517	1	+								chr05	12962551	12962667	1	-														chr01	1436326	1436616	1	-
			chr01	13851000	13861000	0.3642		chr04	19700000	19800000	2		chr10	4446644	4446671	1	+								chr05	12963072	12963188	1	-														chr01	1436362	1436432	1	+
			chr01	13860000	13870000	0.3903		chr04	19800000	19900000	1		chr10	4446753	4446816	1	+								chr05	12963594	12963710	1	-														chr01	1436433	1437134	1	-
			chr01	13869000	13879000	0.4526		chr04	19900000	20000000	2		chr10	4454028	4454058	1	+								chr05	12964116	12964232	1	-														chr01	1436759	1437184	1	+
			chr01	13878000	13888000	0.3711		chr04	20000000	20100000	2		chr10	4456814	4456873	1	+								chr05	12964637	12964753	1	-														chr01	1437135	1437162	1	+
			chr01	13887000	13897000	0.3492		chr04	20100000	20200000	3		chr10	4456808	4456875	1	+								chr05	12965158	12965274	1	-														chr01	1437944	1438085	1	+
			chr01	13896000	13906000	0.3712		chr04	20300000	20400000	1		chr10	4468924	4468967	1	+								chr05	12965679	12965795	1	-														chr01	1438069	1438086	1	-
			chr01	13905000	13915000	0.4664		chr04	20400000	20500000	3		chr10	4469305	4469338	1	+								chr05	12966200	12966316	1	-														chr01	1438087	1438204	1	+
			chr01	13914000	13924000	0.4642		chr04	20500000	20600000	1		chr10	4469544	4469587	1	+								chr05	12966721	12966837	1	-														chr01	1438112	1438204	1	-
			chr01	13923000	13933000	0.4213		chr04	20800000	20900000	2		chr10	4469630	4469654	1	+								chr05	12967242	12967358	1	-														chr01	1438205	1438220	1	-
			chr01	13932000	13942000	0.3929		chr04	20900000	21000000	1		chr10	4475753	4475839	1	+								chr05	12967764	12967880	1	-														chr01	1438209	1438300	1	-
			chr01	13941000	13951000	0.4466		chr04	21000000	21100000	1		chr10	4477071	4477125	1	+								chr05	12968285	12968401	1	-														chr01	1438262	1438328	1	-
			chr01	13950000	13960000	0.3416		chr04	21100000	21200000	3		chr10	4477319	4477940	1	+								chr05	12968806	12968922	1	-														chr01	1438301	1438312	1	+
			chr01	13959000	13969000	0.3182		chr04	21200000	21300000	4		chr10	4487052	4487164	1	+								chr05	12969327	12969443	1	-														chr01	1438430	1438567	1	-
			chr01	13968000	13978000	0.377		chr04	21400000	21500000	6		chr10	4494692	4494737	1	+								chr05	12969848	12969964	1	-														chr01	1439206	1439405	1	+
			chr01	13977000	13987000	0.3617		chr04	21500000	21600000	4		chr10	4494747	4494781	1	+								chr05	12970369	12970485	1	-														chr01	1439287	1439434	1	-
			chr01	13986000	13996000	0.3409		chr04	21600000	21700000	4		chr10	4494767	4494839	1	+								chr05	12970890	12971006	1	-														chr01	1439406	1439434	1	-
			chr01	13995000	14005000	0.3868		chr04	21800000	21900000	5		chr10	4497592	4497624	1	+								chr05	12971411	12971527	1	-														chr01	1439512	1439689	1	+
			chr01	14004000	14014000	0.372		chr04	21900000	22000000	2		chr10	4497593	4497635	1	+								chr05	12971932	12972048	1	-														chr01	1440311	1440404	1	+
			chr01	14013000	14023000	0.3497		chr04	22000000	22100000	1		chr10	4497591	4497633	1	+								chr05	12972453	12972569	1	-														chr01	1440416	1440625	1	+
			chr01	14022000	14032000	0.4439		chr04	22100000	22200000	1		chr10	4497699	4497725	1	+								chr05	12972974	12973090	1	-														chr01	1441321	1441435	1	+
			chr01	14031000	14041000	0.4326		chr04	22200000	22300000	3		chr10	4499019	4499068	1	+								chr05	12973495	12973611	1	-														chr01	1441415	1441463	1	+
			chr01	14040000	14050000	0.3999		chr04	22300000	22400000	3		chr10	4499869	4499894	1	+								chr05	12974016	12974132	1	-														chr01	1441436	1441454	1	+
			chr01	14049000	14059000	0.3816		chr04	22600000	22700000	4		chr10	4501492	4501516	1	+								chr05	12974538	12974654	1	-														chr01	1441468	1441683	1	-
			chr01	14058000	14068000	0.3597		chr04	22700000	22800000	9		chr10	4507379	4507411	1	+								chr05	12975060	12975176	1	-														chr01	1441738	1441893	1	-
			chr01	14067000	14077000	0.3389		chr04	22800000	22900000	7		chr10	4513796	4513868	1	+								chr05	12975581	12975697	1	-														chr01	1441749	1441922	1	-
			chr01	14076000	14086000	0.3379		chr04	22900000	23000000	1		chr10	4514605	4514636	1	+								chr05	12976102	12976218	1	-														chr01	1443203	1443311	1	+
			chr01	14085000	14095000	0.3987		chr04	23100000	23200000	2		chr10	4516444	4516651	1	+								chr05	12976623	12976739	1	-														chr01	1443252	1443318	1	-
			chr01	14094000	14104000	0.4311		chr04	23300000	23400000	2		chr10	4516445	4516651	1	+								chr05	12977144	12977260	1	-														chr01	1443930	1444049	1	+
			chr01	14103000	14113000	0.3808		chr04	23400000	23500000	2		chr10	4516486	4516642	1	+								chr05	12977665	12977781	1	-														chr01	1444048	1444097	1	-
			chr01	14112000	14122000	0.356		chr04	23500000	23600000	1		chr10	4524162	4524256	1	+								chr05	12978186	12978302	1	-														chr01	1444156	1444270	1	+
			chr01	14121000	14131000	0.3241		chr04	23600000	23700000	1		chr10	4524240	4524334	1	+								chr05	12978708	12978824	1	-														chr01	1445221	1445319	1	+
			chr01	14130000	14140000	0.3517		chr04	23700000	23800000	4		chr10	4524321	4524393	1	+								chr05	12979229	12979345	1	-														chr01	1445724	1445936	1	+
			chr01	14139000	14149000	0.3848		chr04	23800000	23900000	7		chr10	4524983	4525035	1	+								chr05	12979750	12979866	1	-														chr01	1445759	1446021	1	-
			chr01	14148000	14158000	0.346		chr04	24000000	24100000	1		chr10	4525378	4525421	1	+								chr05	12980271	12980387	1	-														chr01	1445760	1446121	1	-
			chr01	14157000	14167000	0.4137		chr04	24100000	24200000	1		chr10	4528167	4528537	1	+								chr05	12981313	12981429	1	-														chr01	1446257	1446273	1	+
			chr01	14166000	14176000	0.446		chr04	24200000	24300000	2		chr10	4528254	4528501	1	+								chr05	12981834	12981950	1	-														chr01	1446274	1446398	1	-
			chr01	14175000	14185000	0.4213		chr04	24400000	24500000	7		chr10	4528167	4528537	1	+								chr05	12982355	12982471	1	-														chr01	1446370	1446543	1	-
			chr01	14184000	14194000	0.4306		chr04	24500000	24600000	4		chr10	4533900	4534079	1	+								chr05	12982877	12982993	1	-														chr01	1446399	1446428	1	+
			chr01	14193000	14203000	0.3751		chr04	24600000	24700000	1		chr10	4534071	4534126	1	+								chr05	12983399	12983515	1	-														chr01	1454837	1454878	1	-
			chr01	14202000	14212000	0.3364		chr04	24700000	24800000	4		chr10	4536885	4536915	1	+								chr05	12983920	12984036	1	-														chr01	1454879	1455113	1	+
			chr01	14211000	14221000	0.4403		chr04	24800000	24900000	3		chr10	4537480	4537541	1	+								chr05	12984442	12984558	1	-														chr01	1454908	1455113	1	+
			chr01	14220000	14230000	0.3732		chr04	25000000	25100000	3		chr10	4537567	4537660	1	+								chr05	12984964	12985080	1	-														chr01	1455056	1455187	1	+
			chr01	14229000	14239000	0.2751		chr04	25100000	25200000	6		chr10	4539835	4539926	1	+								chr05	12985486	12985602	1	-														chr01	1455114	1455141	1	+
			chr01	14238000	14248000	0.2737		chr04	25200000	25300000	3		chr10	4540480	4540616	1	+								chr05	12986008	12986124	1	-														chr01	1455138	1455237	1	+
			chr01	14247000	14257000	0.3358		chr04	25500000	25600000	2		chr10	4540515	4540778	1	+								chr05	12986529	12986645	1	-														chr01	1455275	1455450	1	+
			chr01	14256000	14266000	0.4406		chr04	25700000	25800000	3		chr10	4540603	4540779	1	+								chr05	12987051	12987167	1	-														chr01	1455444	1455489	1	-
			chr01	14265000	14275000	0.394		chr04	26100000	26200000	4		chr10	4540545	4540705	1	+								chr05	12987572	12987688	1	-														chr01	1457687	1457929	1	+
			chr01	14274000	14284000	0.4376		chr04	26300000	26400000	2		chr10	4540729	4540814	1	+								chr05	12988094	12988210	1	-														chr01	1458237	1458402	1	+
			chr01	14283000	14293000	0.4301		chr04	27500000	27600000	1		chr10	4540605	4540894	1	+								chr05	12988615	12988731	1	-														chr01	1468593	1468682	1	+
			chr01	14292000	14302000	0.4396		chr04	27600000	27700000	4		chr10	4540728	4540962	1	+								chr05	12989136	12989252	1	-														chr01	1468683	1468694	1	+
			chr01	14301000	14311000	0.4406		chr04	27700000	27800000	1		chr10	4540590	4540903	1	+								chr05	12989657	12989773	1	-														chr01	1468716	1468851	1	+
			chr01	14310000	14320000	0.3818		chr04	27800000	27900000	2		chr10	4540543	4541291	1	+								chr05	12990178	12990294	1	-														chr01	1468729	1468879	1	-
			chr01	14319000	14329000	0.4403		chr04	27900000	28000000	2		chr10	4540566	4540963	1	+								chr05	12990699	12990815	1	-														chr01	1469877	1469932	1	+
			chr01	14328000	14338000	0.4538		chr04	28100000	28200000	1		chr10	4540880	4541200	1	+								chr05	12991220	12991336	1	-														chr01	1469930	1469997	1	+
			chr01	14337000	14347000	0.4331		chr04	28200000	28300000	2		chr10	4540953	4541010	1	+								chr05	12991741	12991857	1	-														chr01	1470738	1470765	1	-
			chr01	14346000	14356000	0.4488		chr04	28300000	28400000	1		chr10	4541001	4541292	1	+								chr05	12992262	12992378	1	-														chr01	1470766	1470993	1	+
			chr01	14355000	14365000	0.4283		chr04	28400000	28500000	1		chr10	4541232	4541284	1	+								chr05	12992783	12992899	1	-														chr01	1470870	1471024	1	+
			chr01	14364000	14374000	0.4744		chr04	28500000	28600000	6		chr10	4540495	4541284	1	+								chr05	12993304	12993420	1	-														chr01	1470994	1471021	1	-
			chr01	14373000	14383000	0.4643		chr04	28600000	28700000	2		chr10	4540770	4541242	1	+								chr05	12993825	12993941	1	-														chr01	1471118	1471192	1	-
			chr01	14382000	14392000	0.347		chr04	28700000	28800000	1		chr10	4541100	4541262	1	+								chr05	12994346	12994462	1	-														chr01	1471132	1471195	1	-
			chr01	14391000	14401000	0.3692		chr04	28800000	28900000	1		chr10	4543903	4544075	1	+								chr05	12994867	12994983	1	-														chr01	1472950	1473106	1	-
			chr01	14400000	14410000	0.4125		chr04	29000000	29100000	1		chr10	4549600	4549933	1	+								chr05	12995388	12995504	1	-														chr01	1472969	1473101	1	+
			chr01	14409000	14419000	0.3568		chr04	29200000	29300000	3		chr10	4550214	4550382	1	+								chr05	12995909	12996025	1	-														chr01	1473102	1473154	1	-
			chr01	14418000	14428000	0.3695		chr04	29300000	29400000	1		chr10	4550388	4550431	1	+								chr05	12996430	12996546	1	-														chr01	1474036	1474184	1	-
			chr01	14427000	14437000	0.3937		chr04	29500000	29600000	3		chr10	4552968	4552997	1	+								chr05	12996951	12997067	1	-														chr01	1476959	1477168	1	-
			chr01	14436000	14446000	0.3426		chr04	29600000	29700000	6		chr10	4560868	4561411	1	+								chr05	12997472	12997588	1	-														chr01	1477133	1477311	1	-
			chr01	14445000	14455000	0.36		chr04	29700000	29800000	3		chr10	4561307	4561392	1	+								chr05	12997993	12998109	1	-														chr01	1478240	1478576	1	-
			chr01	14454000	14464000	0.3888		chr04	29800000	29900000	1		chr10	4561562	4561586	1	+								chr05	12998514	12998630	1	-														chr01	1478597	1478621	1	-
			chr01	14463000	14473000	0.3192		chr04	29900000	30000000	2		chr10	4562059	4562119	1	+								chr05	12999035	12999151	1	-														chr01	1478622	1478746	1	+
			chr01	14472000	14482000	0.323		chr04	30000000	30100000	3		chr10	4562159	4562183	1	+								chr05	12999556	12999672	1	-														chr01	1479139	1479235	1	+
			chr01	14481000	14491000	0.3414		chr04	30100000	30200000	4		chr10	4562455	4562565	1	+								chr05	13000077	13000193	1	-														chr01	1479154	1479240	1	-
			chr01	14490000	14500000	0.4036		chr04	30200000	30300000	3		chr10	4562456	4562522	1	+								chr05	13000598	13000714	1	-														chr01	1479237	1482089	1	-
			chr01	14499000	14509000	0.3431		chr04	30300000	30400000	3		chr10	4562513	4562571	1	+								chr05	13001119	13001235	1	-														chr01	1479241	1479253	1	-
			chr01	14508000	14518000	0.319		chr04	30400000	30500000	1		chr10	4562674	4562720	1	+								chr05	13002161	13002277	1	-														chr01	1482090	1483805	1	-
			chr01	14517000	14527000	0.3272		chr04	30500000	30600000	1		chr10	4573804	4573840	1	+								chr05	13003203	13003319	1	-														chr01	1483762	1483822	1	+
			chr01	14526000	14536000	0.334		chr04	30600000	30700000	2		chr10	4604653	4604677	1	+								chr05	13003724	13003840	1	-														chr01	1483803	1484291	1	-
			chr01	14535000	14545000	0.3952		chr04	30700000	30800000	1		chr10	4604878	4604938	1	+								chr05	13004246	13004362	1	-														chr01	1484262	1484649	1	-
			chr01	14544000	14554000	0.3763		chr04	30800000	30900000	2		chr10	4605548	4605582	1	+								chr05	13004768	13004884	1	-														chr01	1484595	1484669	1	-
			chr01	14553000	14563000	0.4255		chr04	30900000	31000000	1		chr10	4609334	4609391	1	+								chr05	13005290	13005406	1	-														chr01	1484649	1486555	1	-
			chr01	14562000	14572000	0.463		chr04	31000000	31100000	4		chr10	4618966	4618999	1	+								chr05	13005811	13005927	1	-														chr01	1486834	1486906	1	+
			chr01	14571000	14581000	0.4274		chr04	31100000	31200000	1		chr10	4620673	4620810	1	+								chr05	13006855	13006971	1	-														chr01	1486907	1487105	1	-
			chr01	14580000	14590000	0.4548		chr04	31200000	31300000	1		chr10	4620702	4620810	1	+								chr05	13007377	13007493	1	-														chr01	1487106	1487160	1	+
			chr01	14589000	14599000	0.4214		chr04	31300000	31400000	1		chr10	4620751	4620797	1	+								chr05	13007899	13008015	1	-														chr01	1487475	1487663	1	+
			chr01	14598000	14608000	0.3492		chr04	31600000	31700000	2		chr10	4621032	4621078	1	+								chr05	13008421	13008537	1	-														chr01	1487664	1487837	1	-
			chr01	14607000	14617000	0.4287		chr04	31800000	31900000	2		chr10	4621290	4621347	1	+								chr05	13008942	13009058	1	-														chr01	1489676	1489691	1	-
			chr01	14616000	14626000	0.3872		chr04	31900000	32000000	2		chr10	4621329	4621403	1	+								chr05	13009463	13009579	1	-														chr01	1489692	1489766	1	-
			chr01	14625000	14635000	0.3438		chr04	32000000	32100000	8		chr10	4622868	4622911	1	+								chr05	13009985	13010101	1	-														chr01	1489704	1489784	1	+
			chr01	14634000	14644000	0.3768		chr04	32100000	32200000	3		chr10	4622883	4622925	1	+								chr05	13010507	13010623	1	-														chr01	1489726	1489800	1	-
			chr01	14643000	14653000	0.3519		chr04	32200000	32300000	4		chr10	4623159	4623199	1	+								chr05	13011029	13011145	1	-														chr01	1489914	1489971	1	+
			chr01	14652000	14662000	0.355		chr04	32300000	32400000	4		chr10	4623746	4623801	1	+								chr05	13011550	13011666	1	-														chr01	1502372	1502514	1	-
			chr01	14661000	14671000	0.3287		chr04	32400000	32500000	2		chr10	4638185	4638309	1	+								chr05	13012072	13012188	1	-														chr01	1502536	1502651	1	+
			chr01	14670000	14680000	0.4447		chr04	32500000	32600000	4		chr10	4644286	4644335	1	+								chr05	13012594	13012710	1	-														chr01	1502604	1502739	1	-
			chr01	14679000	14689000	0.4666		chr04	32600000	32700000	2		chr10	4649219	4649266	1	+								chr05	13013115	13013231	1	-														chr01	1502685	1502796	1	-
			chr01	14688000	14698000	0.4201		chr04	32700000	32800000	2		chr10	4649237	4649346	1	+								chr05	13013637	13013753	1	-														chr01	1503477	1503842	1	-
			chr01	14697000	14707000	0.3479		chr04	32800000	32900000	3		chr10	4649259	4649341	1	+								chr05	13014159	13014275	1	-														chr01	1504406	1504813	1	+
			chr01	14706000	14716000	0.3128		chr04	32900000	33000000	5		chr10	4650598	4650633	1	+								chr05	13014681	13014797	1	-														chr01	1504811	1505146	1	+
			chr01	14715000	14725000	0.3858		chr04	33000000	33100000	4		chr10	4650597	4650642	1	+								chr05	13015202	13015318	1	-														chr01	1505119	1505222	1	+
			chr01	14724000	14734000	0.4719		chr04	33100000	33200000	9		chr10	4653994	4654289	1	+								chr05	13016767	13016883	1	-														chr01	1505224	1505640	1	+
			chr01	14733000	14743000	0.3413		chr04	33200000	33300000	2		chr10	4654161	4654394	1	+								chr05	13017289	13017405	1	-														chr01	1509476	1509703	1	+
			chr01	14742000	14752000	0.3423		chr04	33300000	33400000	3		chr10	4653988	4654328	1	+								chr05	13018854	13018970	1	-														chr01	1509847	1509989	1	-
			chr01	14751000	14761000	0.3212		chr04	33400000	33500000	6		chr10	4654425	4654490	1	+								chr05	13019376	13019492	1	-														chr01	1510112	1510218	1	+
			chr01	14760000	14770000	0.425		chr04	33500000	33600000	1		chr10	4654965	4655251	1	+								chr05	13020941	13021057	1	-														chr01	1511992	1512037	1	-
			chr01	14769000	14779000	0.4301		chr04	33600000	33700000	2		chr10	4654965	4655318	1	+								chr05	13021463	13021579	1	-														chr01	1512010	1512041	1	+
			chr01	14778000	14788000	0.3723		chr04	33800000	33900000	3		chr10	4660877	4660944	1	+								chr05	13023028	13023144	1	-														chr01	1512042	1512097	1	-
			chr01	14787000	14797000	0.359		chr04	33900000	34000000	8		chr10	4661573	4661622	1	+								chr05	13023550	13023666	1	-														chr01	1512098	1512176	1	+
			chr01	14796000	14806000	0.2665		chr04	34000000	34100000	6		chr10	4662701	4662792	1	+								chr05	13025114	13025230	1	-														chr01	1512182	1512201	1	+
			chr01	14805000	14815000	0.3676		chr04	34100000	34200000	3		chr10	4664832	4664884	1	+								chr05	13025636	13025752	1	-														chr01	1513059	1513119	1	-
			chr01	14814000	14824000	0.382		chr04	34200000	34300000	4		chr10	4664832	4664884	1	+								chr05	13027200	13027316	1	-														chr01	1513072	1513213	1	+
			chr01	14823000	14833000	0.3549		chr04	34300000	34400000	1		chr10	4665344	4665381	1	+								chr05	13027722	13027838	1	-														chr01	1513656	1513782	1	+
			chr01	14832000	14842000	0.3541		chr04	34400000	34500000	4		chr10	4674515	4674578	1	+								chr05	13028765	13028881	1	-														chr01	1513672	1513822	1	-
			chr01	14841000	14851000	0.3395		chr04	34500000	34600000	1		chr10	4674504	4674577	1	+								chr05	13029808	13029924	1	-														chr01	1514329	1514702	1	-
			chr01	14850000	14860000	0.4613		chr04	34600000	34700000	3		chr10	4674814	4674880	1	+								chr05	13030330	13030446	1	-														chr01	1514591	1514723	1	+
			chr01	14859000	14869000	0.359		chr04	34700000	34800000	4		chr10	4674972	4675049	1	+								chr05	13030852	13030968	1	-														chr01	1514771	1514853	1	-
			chr01	14868000	14878000	0.3876		chr04	34800000	34900000	4		chr10	4678504	4678608	1	+								chr05	13031895	13032011	1	-														chr01	1514780	1514882	1	-
			chr01	14877000	14887000	0.3496		chr04	34900000	35000000	3		chr10	4678504	4678608	1	+								chr05	13032416	13032532	1	-														chr01	1516558	1516633	1	+
			chr01	14886000	14896000	0.3777		chr04	35000000	35100000	1		chr10	4689848	4689878	1	+								chr05	13032938	13033054	1	-														chr01	1517253	1517309	1	+
			chr01	14895000	14905000	0.3852		chr04	35100000	35200000	7		chr10	4703423	4703491	1	+								chr05	13033459	13033575	1	-														chr01	1517255	1517323	1	+
			chr01	14904000	14914000	0.4356		chr04	35200000	35300000	4		chr10	4703688	4703731	1	+								chr05	13033981	13034097	1	-														chr01	1518814	1518949	1	+
			chr01	14913000	14923000	0.4546		chr04	35300000	35400000	2		chr10	4720144	4720172	1	+								chr05	13034502	13034618	1	-														chr01	1518939	1519262	1	-
			chr01	14922000	14932000	0.4023		chr04	35400000	35500000	3		chr10	4734296	4734429	1	+								chr05	13035024	13035140	1	-														chr01	1518976	1519310	1	+
			chr01	14931000	14941000	0.3398		chr04	35500000	35600000	1		chr10	4741580	4741631	1	+								chr05	13035545	13035661	1	-														chr01	1519787	1519880	1	+
			chr01	14940000	14950000	0.3621		chr04	35600000	35700000	7		chr10	4744932	4744961	1	+								chr05	13036066	13036182	1	-														chr01	1520827	1521111	1	-
			chr01	14949000	14959000	0.4319		chr04	35700000	35800000	2		chr10	4748392	4748439	1	+								chr05	13036588	13036704	1	-														chr01	1520878	1521115	1	-
			chr01	14958000	14968000	0.4592		chr04	35800000	35900000	6		chr10	4752241	4752296	1	+								chr05	13037109	13037225	1	-														chr01	1521010	1521031	1	-
			chr01	14967000	14977000	0.4273		chr04	35900000	36000000	3		chr10	4754404	4754445	1	+								chr05	13037630	13037746	1	-														chr01	1521032	1521137	1	+
			chr01	14976000	14986000	0.3496		chr04	36000000	36100000	7		chr10	4755043	4755609	1	+								chr05	13038151	13038267	1	-														chr01	1521557	1521664	1	+
			chr01	14985000	14995000	0.3472		chr04	36100000	36200000	10		chr10	4755695	4755753	1	+								chr05	13038673	13038789	1	-														chr01	1526323	1526413	1	+
			chr01	14994000	15004000	0.3141		chr04	36200000	36300000	3		chr10	4755726	4755794	1	+								chr05	13039194	13039310	1	-														chr01	1526882	1526952	1	+
			chr01	15003000	15013000	0.3429		chr04	36300000	36400000	1		chr10	4755735	4755809	1	+								chr05	13039715	13039831	1	-														chr01	1533010	1533104	1	+
			chr01	15012000	15022000	0.3099		chr04	36400000	36500000	2		chr10	4759880	4759968	1	+								chr05	13040237	13040353	1	-														chr01	1533127	1533179	1	+
			chr01	15021000	15031000	0.3215		chr04	36900000	37000000	3		chr10	4764003	4764035	1	+								chr05	13040758	13040874	1	-														chr01	1536464	1536731	1	-
			chr01	15030000	15040000	0.3268		chr04	37100000	37200000	6		chr10	4765175	4765373	1	+								chr05	13041279	13041395	1	-														chr01	1536732	1536766	1	+
			chr01	15039000	15049000	0.373		chr04	37200000	37300000	2		chr10	4776969	4777007	1	+								chr05	13041800	13041916	1	-														chr01	1537039	1537329	1	-
			chr01	15048000	15058000	0.4443		chr04	37300000	37400000	4		chr10	4776926	4777046	1	+								chr05	13042321	13042437	1	-														chr01	1537056	1537083	1	-
			chr01	15057000	15067000	0.4435		chr04	37400000	37500000	6		chr10	4776985	4777123	1	+								chr05	13042842	13042958	1	-														chr01	1537084	1537329	1	+
			chr01	15066000	15076000	0.4341		chr04	37500000	37600000	2		chr10	4786337	4786368	1	+								chr05	13043363	13043479	1	-														chr01	1537330	1537356	1	-
			chr01	15075000	15085000	0.4345		chr04	37600000	37700000	1		chr10	4796289	4796328	1	+								chr05	13043885	13044001	1	-														chr01	1537893	1537915	1	-
			chr01	15084000	15094000	0.3933		chr04	37700000	37800000	4		chr10	4798059	4798977	1	+								chr05	13044406	13044522	1	-														chr01	1537916	1538085	1	+
			chr01	15093000	15103000	0.3728		chr04	37800000	37900000	2		chr10	4808154	4808191	1	+								chr05	13044927	13045043	1	-														chr01	1538086	1538123	1	-
			chr01	15102000	15112000	0.3609		chr04	37900000	38000000	4		chr10	4809328	4809399	1	+								chr05	13045447	13045563	1	-														chr01	1542783	1542827	1	+
			chr01	15111000	15121000	0.4004		chr04	38000000	38100000	5		chr10	4820462	4820541	1	+								chr05	13045969	13046085	1	-														chr01	1543523	1543697	1	-
			chr01	15120000	15130000	0.3908		chr04	38100000	38200000	1		chr10	4820985	4821018	1	+								chr05	13048524	13048640	1	-														chr01	1543902	1543958	1	-
			chr01	15129000	15139000	0.3802		chr04	38200000	38300000	4		chr10	4822865	4822895	1	+								chr05	13053734	13053850	1	-														chr01	1544610	1544741	1	+
			chr01	15138000	15148000	0.3648		chr04	38300000	38400000	4		chr10	4824454	4824525	1	+								chr05	13056860	13056976	1	-														chr01	1547538	1547582	1	+
			chr01	15147000	15157000	0.3542		chr04	38400000	38500000	3		chr10	4824453	4824526	1	+								chr05	13058423	13058539	1	-														chr01	1547600	1547722	1	+
			chr01	15156000	15166000	0.3684		chr04	38500000	38600000	3		chr10	4825564	4825588	1	+								chr05	13059465	13059581	1	-														chr01	1547737	1547783	1	+
			chr01	15165000	15175000	0.381		chr04	38600000	38700000	5		chr10	4825652	4825696	1	+								chr05	13059986	13060102	1	-														chr01	1547779	1548273	1	+
			chr01	15174000	15184000	0.3331		chr04	38700000	38800000	7		chr10	4825873	4825921	1	+								chr05	13060507	13060623	1	-														chr01	1548370	1556253	1	+
			chr01	15183000	15193000	0.3645		chr04	38800000	38900000	6		chr10	4826165	4826459	1	+								chr05	13061028	13061144	1	-														chr01	1556254	1556575	1	+
			chr01	15192000	15202000	0.3819		chr04	38900000	39000000	3		chr10	4826505	4826576	1	+								chr05	13061549	13061665	1	-														chr01	1556575	1559487	1	+
			chr01	15201000	15211000	0.3691		chr04	39000000	39100000	4		chr10	4827182	4827216	1	+								chr05	13062070	13062186	1	-														chr01	1559445	1559666	1	+
			chr01	15210000	15220000	0.3755		chr04	39100000	39200000	6		chr10	4832458	4832818	1	+								chr05	13062591	13062707	1	-														chr01	1559458	1559477	1	-
			chr01	15219000	15229000	0.333		chr04	39200000	39300000	7		chr10	4833564	4833598	1	+								chr05	13063112	13063228	1	-														chr01	1559478	1559674	1	-
			chr01	15228000	15238000	0.3325		chr04	39300000	39400000	6		chr10	4836670	4836703	1	+								chr05	13063633	13063749	1	-														chr01	1559675	1559692	1	-
			chr01	15237000	15247000	0.338		chr04	39400000	39500000	2		chr10	4836670	4836703	1	+								chr05	13064154	13064270	1	-														chr01	1559693	1574654	1	+
			chr01	15246000	15256000	0.4386		chr04	39500000	39600000	3		chr10	4840261	4840299	1	+								chr05	13064675	13064791	1	-														chr01	1575005	1575133	1	+
			chr01	15255000	15265000	0.3612		chr04	39600000	39700000	2		chr10	4840362	4840412	1	+								chr05	13065196	13065312	1	-														chr01	1575453	1575567	1	+
			chr01	15264000	15274000	0.3473		chr04	39700000	39800000	1		chr10	4843723	4844224	1	+								chr05	13065717	13065833	1	-														chr01	1575729	1576328	1	+
			chr01	15273000	15283000	0.336		chr04	39800000	39900000	2		chr10	4844032	4844363	1	+								chr05	13066238	13066354	1	-														chr01	1576323	1578982	1	+
			chr01	15282000	15292000	0.4537		chr04	39900000	40000000	1		chr10	4847176	4847228	1	+								chr05	13066758	13066874	1	-														chr01	1578836	1581203	1	-
			chr01	15291000	15301000	0.4097		chr04	40000000	40100000	2		chr10	4851832	4851869	1	+								chr05	13067279	13067395	1	-														chr01	1581277	1581383	1	+
			chr01	15300000	15310000	0.4029		chr04	40100000	40200000	4		chr10	4853553	4853591	1	+								chr05	13067799	13067915	1	-														chr01	1581404	1581468	1	+
			chr01	15309000	15319000	0.3539		chr04	40200000	40300000	8		chr10	4853733	4853785	1	+								chr05	13068320	13068436	1	-														chr01	1581480	1581566	1	+
			chr01	15318000	15328000	0.3442		chr04	40300000	40400000	2		chr10	4855066	4855106	1	+								chr05	13068841	13068957	1	-														chr01	1581881	1581967	1	+
			chr01	15327000	15337000	0.3524		chr04	40400000	40500000	7		chr10	4855158	4855220	1	+								chr05	13069362	13069478	1	-														chr01	1582002	1582028	1	-
			chr01	15336000	15346000	0.4268		chr04	40500000	40600000	5		chr10	4855214	4855241	1	+								chr05	13069883	13069999	1	-														chr01	1582029	1582214	1	+
			chr01	15345000	15355000	0.4245		chr04	40600000	40700000	3		chr10	4864259	4864318	1	+								chr05	13070404	13070520	1	-														chr01	1582184	1582441	1	-
			chr01	15354000	15364000	0.3613		chr04	40700000	40800000	7		chr10	4868122	4868163	1	+								chr05	13070925	13071041	1	-														chr01	1582705	1582774	1	-
			chr01	15363000	15373000	0.351		chr04	40800000	40900000	3		chr10	4874751	4874796	1	+								chr05	13071967	13072083	1	-														chr01	1582738	1583025	1	+
			chr01	15372000	15382000	0.3743		chr04	40900000	41000000	11		chr10	4876887	4876928	1	+								chr05	13072488	13072604	1	-														chr01	1582810	1583051	1	-
			chr01	15381000	15391000	0.3765		chr04	41000000	41100000	6		chr10	4877828	4877873	1	+								chr05	13073010	13073126	1	-														chr01	1583047	1583188	1	-
			chr01	15390000	15400000	0.3923		chr04	41100000	41200000	10		chr10	4877830	4877875	1	+								chr05	13073532	13073648	1	-														chr01	1583064	1583224	1	+
			chr01	15399000	15409000	0.3523		chr04	41200000	41300000	5		chr10	4877830	4877875	1	+								chr05	13074053	13074169	1	-														chr01	1583065	1583186	1	+
			chr01	15408000	15418000	0.4171		chr04	41300000	41400000	8		chr10	4889867	4889891	1	+								chr05	13075095	13075211	1	-														chr01	1583187	1583277	1	-
			chr01	15417000	15427000	0.3433		chr04	41400000	41500000	10		chr10	4893970	4894014	1	+								chr05	13076138	13076254	1	-														chr01	1583278	1585357	1	-
			chr01	15426000	15436000	0.3566		chr04	41500000	41600000	7		chr10	4894123	4894361	1	+								chr05	13080836	13080952	1	-														chr01	1585438	1585491	1	-
			chr01	15435000	15445000	0.3194		chr04	41600000	41700000	3		chr10	4894158	4894303	1	+								chr05	13081879	13081995	1	-														chr01	1585451	1585615	1	+
			chr01	15444000	15454000	0.3297		chr04	41700000	41800000	7		chr10	4894226	4894395	1	+								chr05	13082922	13083038	1	-														chr01	1585480	1585686	1	-
			chr01	15453000	15463000	0.4502		chr04	41800000	41900000	2		chr10	4894279	4894380	1	+								chr05	13083965	13084081	1	-														chr01	1585542	1585687	1	+
			chr01	15462000	15472000	0.3935		chr04	41900000	42000000	3		chr10	4894268	4894395	1	+								chr05	13084487	13084603	1	-														chr01	1585681	1585749	1	-
			chr01	15471000	15481000	0.3661		chr04	42000000	42100000	13		chr10	4894312	4894388	1	+								chr05	13090226	13090342	1	-														chr01	1585767	1585783	1	-
			chr01	15480000	15490000	0.3293		chr04	42100000	42200000	6		chr10	4894859	4894893	1	+								chr05	13091270	13091386	1	-														chr01	1585784	1586238	1	-
			chr01	15489000	15499000	0.3068		chr04	42200000	42300000	5		chr10	4895915	4896072	1	+								chr05	13091792	13091908	1	-														chr01	1585937	1586500	1	+
			chr01	15498000	15508000	0.3561		chr04	42300000	42400000	6		chr10	4896502	4896574	1	+								chr05	13092835	13092951	1	-														chr01	1586239	1586294	1	-
			chr01	15507000	15517000	0.3703		chr04	42400000	42500000	6		chr10	4896546	4896599	1	+								chr05	13094399	13094515	1	-														chr01	1586605	1586665	1	+
			chr01	15516000	15526000	0.3233		chr04	42500000	42600000	4		chr10	4897235	4897294	1	+								chr05	13097008	13097124	1	-														chr01	1586724	1587133	1	+
			chr01	15525000	15535000	0.4339		chr04	42600000	42700000	7		chr10	4916457	4916681	1	+								chr05	13097530	13097646	1	-														chr01	1586889	1587358	1	-
			chr01	15534000	15544000	0.4324		chr04	42700000	42800000	7		chr10	4917155	4917602	1	+								chr05	13098051	13098167	1	-														chr01	1587367	1587441	1	+
			chr01	15543000	15553000	0.3716		chr04	42800000	42900000	6		chr10	4917153	4917595	1	+								chr05	13099095	13099211	1	-														chr01	1587377	1587469	1	-
			chr01	15552000	15562000	0.4224		chr04	42900000	43000000	5		chr10	4917428	4917555	1	+								chr05	13099617	13099733	1	-														chr01	1587425	1587514	1	+
			chr01	15561000	15571000	0.3858		chr04	43000000	43100000	6		chr10	4917409	4917602	1	+								chr05	13100139	13100255	1	-														chr01	1587523	1587657	1	-
			chr01	15570000	15580000	0.3377		chr04	43100000	43200000	6		chr10	4918146	4918183	1	+								chr05	13101702	13101818	1	-														chr01	1587548	1587760	1	+
			chr01	15579000	15589000	0.3735		chr04	43200000	43300000	3		chr10	4923672	4924246	1	+								chr05	13102223	13102339	1	-														chr01	1587558	1587795	1	+
			chr01	15588000	15598000	0.4238		chr04	43300000	43400000	1		chr10	4924609	4924678	1	+								chr05	13102744	13102860	1	-														chr01	1587750	1587815	1	-
			chr01	15597000	15607000	0.4437		chr04	43400000	43500000	4		chr10	4924622	4924693	1	+								chr05	13103265	13103381	1	-														chr01	1587758	1587831	1	+
			chr01	15606000	15616000	0.4544		chr04	43500000	43600000	2		chr10	4925990	4926038	1	+								chr05	13103786	13103902	1	-														chr01	1587761	1587771	1	-
			chr01	15615000	15625000	0.4588		chr04	43600000	43700000	3		chr10	4927335	4927361	1	+								chr05	13104307	13104423	1	-														chr01	1587840	1588116	1	-
			chr01	15624000	15634000	0.3802		chr04	43700000	43800000	1		chr10	4935742	4935882	1	+								chr05	13104828	13104944	1	-														chr01	1588117	1588326	1	+
			chr01	15633000	15643000	0.3245		chr04	43800000	43900000	3		chr10	4935756	4935941	1	+								chr05	13105349	13105465	1	-														chr01	1588174	1588348	1	-
			chr01	15642000	15652000	0.4325		chr04	43900000	44000000	6		chr10	4936012	4936086	1	+								chr05	13109517	13109633	1	-														chr01	1588330	1588614	1	-
			chr01	15651000	15661000	0.4012		chr04	44000000	44100000	4		chr10	4936060	4936133	1	+								chr05	13110559	13110675	1	-														chr01	1588514	1588650	1	+
			chr01	15660000	15670000	0.3646		chr04	44100000	44200000	1		chr10	4936463	4936489	1	+								chr05	13111080	13111196	1	-														chr01	1588651	1589053	1	+
			chr01	15669000	15679000	0.3562		chr04	44200000	44300000	7		chr10	4936489	4936540	1	+								chr05	13111601	13111717	1	-														chr01	1588908	1589341	1	-
			chr01	15678000	15688000	0.3387		chr04	44300000	44400000	7		chr10	4937094	4937120	1	+								chr05	13112643	13112759	1	-														chr01	1589340	1589419	1	+
			chr01	15687000	15697000	0.3635		chr04	44400000	44500000	11		chr10	4938803	4938915	1	+								chr05	13113164	13113280	1	-														chr01	1589396	1589455	1	+
			chr01	15696000	15706000	0.4263		chr04	44500000	44600000	11		chr10	4941337	4941375	1	+								chr05	13113685	13113801	1	-														chr01	1589407	1589476	1	-
			chr01	15705000	15715000	0.4139		chr04	44600000	44700000	8		chr10	4945359	4945410	1	+								chr05	13114206	13114322	1	-														chr01	1589420	1589437	1	-
			chr01	15714000	15724000	0.4072		chr04	44700000	44800000	8		chr10	4946123	4946223	1	+								chr05	13114727	13114843	1	-														chr01	1589689	1589947	1	+
			chr01	15723000	15733000	0.3884		chr04	44800000	44900000	8		chr10	4952782	4952830	1	+								chr05	13115248	13115364	1	-														chr01	1589836	1589992	1	+
			chr01	15732000	15742000	0.4416		chr04	44900000	45000000	13		chr10	4952789	4952840	1	+								chr05	13115769	13115885	1	-														chr01	1589943	1590001	1	-
			chr01	15741000	15751000	0.4173		chr04	45000000	45100000	3		chr10	4954536	4954628	1	+								chr05	13116290	13116406	1	-														chr01	1589948	1590020	1	-
			chr01	15750000	15760000	0.4413		chr04	45100000	45200000	2		chr10	4964540	4964590	1	+								chr05	13116811	13116927	1	-														chr01	1589987	1590170	1	+
			chr01	15759000	15769000	0.4032		chr04	45200000	45300000	2		chr10	4970133	4970367	1	+								chr05	13117853	13117969	1	-														chr01	1589991	1590060	1	+
			chr01	15768000	15778000	0.3857		chr04	45300000	45400000	1		chr10	4970460	4971012	1	+								chr05	13118374	13118490	1	-														chr01	1590061	1590217	1	+
			chr01	15777000	15787000	0.3966		chr04	45400000	45500000	4		chr10	4970460	4971164	1	+								chr05	13119416	13119532	1	-														chr01	1590142	1590167	1	+
			chr01	15786000	15796000	0.4587		chr04	45500000	45600000	7		chr10	4970460	4971164	1	+								chr05	13119937	13120053	1	-														chr01	1590168	1590326	1	-
			chr01	15795000	15805000	0.4527		chr04	45600000	45700000	7		chr10	4975361	4975413	1	+								chr05	13120458	13120574	1	-														chr01	1590218	1590321	1	+
			chr01	15804000	15814000	0.4174		chr04	45700000	45800000	6		chr10	4976073	4976173	1	+								chr05	13121500	13121616	1	-														chr01	1590326	1590726	1	+
			chr01	15813000	15823000	0.3774		chr04	45800000	45900000	3		chr10	4985735	4985795	1	+								chr05	13122021	13122137	1	-														chr01	1590726	1590835	1	+
			chr01	15822000	15832000	0.3948		chr04	45900000	46000000	5		chr10	4989447	4989547	1	+								chr05	13122542	13122658	1	-														chr01	1590827	1590844	1	-
			chr01	15831000	15841000	0.3421		chr04	46000000	46100000	10		chr10	4990007	4990049	1	+								chr05	13123063	13123179	1	-														chr01	1590845	1591018	1	+
			chr01	15840000	15850000	0.3585		chr04	46100000	46200000	10		chr10	4990114	4990257	1	+								chr05	13123584	13123700	1	-														chr01	1590873	1591090	1	+
			chr01	15849000	15859000	0.3186		chr04	46200000	46300000	4		chr10	4993084	4993187	1	+								chr05	13124105	13124221	1	-														chr01	1591246	1591311	1	+
			chr01	15858000	15868000	0.3604		chr04	46300000	46400000	9		chr10	5005830	5005897	1	+								chr05	13124626	13124742	1	-														chr01	1591405	1591479	1	+
			chr01	15867000	15877000	0.2988		chr04	46400000	46500000	5		chr10	5007787	5007896	1	+								chr05	13125147	13125263	1	-														chr01	1591634	1591736	1	+
			chr01	15876000	15886000	0.2269		chr04	46500000	46600000	3		chr10	5010096	5010216	1	+								chr05	13125668	13125784	1	-														chr01	1591758	1592163	1	+
			chr01	15885000	15895000	0.2288		chr04	46600000	46700000	10		chr10	5017290	5017385	1	+								chr05	13126189	13126305	1	-														chr01	1592127	1592273	1	-
			chr01	15894000	15904000	0.4317		chr04	46700000	46800000	5		chr10	5017428	5017490	1	+								chr05	13126710	13126826	1	-														chr01	1592150	1592502	1	+
			chr01	15903000	15913000	0.3763		chr04	46800000	46900000	8		chr10	5017986	5018077	1	+								chr05	13127231	13127347	1	-														chr01	1592243	1592281	1	+
			chr01	15912000	15922000	0.2669		chr04	46900000	47000000	12		chr10	5018137	5018193	1	+								chr05	13127752	13127868	1	-														chr01	1592282	1592529	1	-
			chr01	15921000	15931000	0.3341		chr04	47000000	47100000	10		chr10	5018155	5018253	1	+								chr05	13128273	13128389	1	-														chr01	1592486	1592596	1	-
			chr01	15930000	15940000	0.4064		chr04	47100000	47200000	5		chr10	5018176	5018272	1	+								chr05	13129315	13129431	1	-														chr01	1592530	1592568	1	+
			chr01	15939000	15949000	0.3825		chr04	47200000	47300000	6		chr10	5018007	5018765	1	+								chr05	13129836	13129952	1	-														chr01	1592564	1592637	1	+
			chr01	15948000	15958000	0.4102		chr04	47300000	47400000	13		chr10	5018332	5018466	1	+								chr05	13130357	13130473	1	-														chr01	1592788	1592994	1	+
			chr01	15957000	15967000	0.3936		chr04	47400000	47500000	9		chr10	5018525	5018581	1	+								chr05	13130878	13130994	1	-														chr01	1592973	1593361	1	-
			chr01	15966000	15976000	0.4578		chr04	47500000	47600000	8		chr10	5018582	5018655	1	+								chr05	13131920	13132036	1	-														chr01	1593126	1593359	1	-
			chr01	15975000	15985000	0.3853		chr04	47600000	47700000	8		chr10	5019016	5019087	1	+								chr05	13132962	13133078	1	-														chr01	1593202	1593456	1	+
			chr01	15984000	15994000	0.413		chr04	47700000	47800000	4		chr10	5019147	5019281	1	+								chr05	13134004	13134120	1	-														chr01	1593360	1593387	1	+
			chr01	15993000	16003000	0.3938		chr04	47800000	47900000	2		chr10	5019125	5019269	1	+								chr05	13135046	13135162	1	-														chr01	1593381	1593542	1	+
			chr01	16002000	16012000	0.3499		chr04	47900000	48000000	6		chr10	5019209	5019479	1	+								chr05	13135567	13135683	1	-														chr01	1593424	1593613	1	+
			chr01	16011000	16021000	0.3497		chr04	48000000	48100000	6		chr10	5019467	5019566	1	+								chr05	13136609	13136725	1	-														chr01	1593585	1593665	1	-
			chr01	16020000	16030000	0.4231		chr04	48100000	48200000	8		chr10	5019428	5019953	1	+								chr05	13137130	13137246	1	-														chr01	1593614	1593631	1	-
			chr01	16029000	16039000	0.4586		chr04	48200000	48300000	8		chr10	5019037	5019673	1	+								chr05	13137651	13137767	1	-														chr01	1594798	1595017	1	+
			chr01	16038000	16048000	0.4462		chr04	48300000	48400000	11		chr10	5019489	5019585	1	+								chr05	13138693	13138809	1	-														chr01	1595146	1595319	1	+
			chr01	16047000	16057000	0.4449		chr04	48400000	48500000	10		chr10	5019648	5019764	1	+								chr05	13139214	13139330	1	-														chr01	1595469	1595563	1	+
			chr01	16056000	16066000	0.3636		chr04	48500000	48600000	9		chr10	5019661	5019761	1	+								chr05	13140256	13140372	1	-														chr01	1595551	1595869	1	+
			chr01	16065000	16075000	0.3747		chr04	48600000	48700000	11		chr10	5019341	5020083	1	+								chr05	13140777	13140893	1	-														chr01	1595763	1595860	1	+
			chr01	16074000	16084000	0.3475		chr04	48700000	48800000	10		chr10	5019683	5019779	1	+								chr05	13141298	13141414	1	-														chr01	1595766	1595914	1	+
			chr01	16083000	16093000	0.4493		chr04	48800000	48900000	6		chr10	5019817	5019892	1	+								chr05	13141818	13141934	1	-														chr01	1595861	1595896	1	-
			chr01	16092000	16102000	0.4092		chr04	48900000	49000000	9		chr10	5019016	5020129	1	+								chr05	13142860	13142976	1	-														chr01	1595892	1595958	1	+
			chr01	16101000	16111000	0.3358		chr04	49000000	49100000	15		chr10	5020703	5020747	1	+								chr05	13143381	13143497	1	-														chr01	1596145	1596380	1	-
			chr01	16110000	16120000	0.3397		chr04	49100000	49200000	14		chr10	5020929	5021080	1	+								chr05	13143902	13144018	1	-														chr01	1596266	1596487	1	+
			chr01	16119000	16129000	0.4189		chr04	49200000	49300000	14		chr10	5020913	5021068	1	+								chr05	13144423	13144539	1	-														chr01	1596308	1596490	1	+
			chr01	16128000	16138000	0.3565		chr04	49300000	49400000	13		chr10	5021010	5021101	1	+								chr05	13144944	13145060	1	-														chr01	1596488	1596516	1	-
			chr01	16137000	16147000	0.3014		chr04	49400000	49500000	7		chr10	5021049	5021199	1	+								chr05	13145465	13145581	1	-														chr01	1596520	1596565	1	+
			chr01	16146000	16156000	0.335		chr04	49500000	49600000	11		chr10	5020969	5021197	1	+								chr05	13145986	13146102	1	-														chr01	1596788	1596873	1	+
			chr01	16155000	16165000	0.3118		chr04	49600000	49700000	13		chr10	5020929	5021199	1	+								chr05	13153786	13153902	1	-														chr01	1596819	1596945	1	-
			chr01	16164000	16174000	0.4262		chr04	49700000	49800000	15		chr10	5021070	5021228	1	+								chr05	13154307	13154423	1	-														chr01	1596824	1596965	1	-
			chr01	16173000	16183000	0.4244		chr04	49800000	49900000	10		chr10	5021009	5021199	1	+								chr05	13154828	13154944	1	-														chr01	1597132	1597321	1	+
			chr01	16182000	16192000	0.4675		chr04	49900000	50000000	8		chr10	5021173	5021225	1	+								chr05	13155349	13155465	1	-														chr01	1597184	1597439	1	+
			chr01	16191000	16201000	0.4467		chr04	50000000	50100000	10		chr10	5021226	5021428	1	+								chr05	13156345	13156461	1	-														chr01	1597187	1597481	1	+
			chr01	16200000	16210000	0.4264		chr04	50100000	50200000	3		chr10	5021248	5021458	1	+								chr05	13217749	13217865	1	-														chr01	1597443	1597938	1	+
			chr01	16209000	16219000	0.4145		chr04	50200000	50300000	7		chr10	5021269	5021458	1	+								chr05	13218790	13218906	1	-														chr01	1597799	1597976	1	+
			chr01	16218000	16228000	0.3319		chr04	50300000	50400000	12		chr10	5021288	5021444	1	+								chr05	13224521	13224637	1	-														chr01	1598195	1598244	1	-
			chr01	16227000	16237000	0.3056		chr04	50400000	50500000	15		chr10	5022731	5022763	1	+								chr05	13228689	13228805	1	-														chr01	1598245	1598307	1	+
			chr01	16236000	16246000	0.4388		chr04	50500000	50600000	10		chr10	5023288	5023776	1	+								chr05	13229776	13229892	1	-														chr01	1598344	1598464	1	-
			chr01	16245000	16255000	0.417		chr04	50600000	50700000	5		chr10	5026056	5026094	1	+								chr05	13230297	13230413	1	-														chr01	1598433	1598704	1	-
			chr01	16254000	16264000	0.4503		chr04	50700000	50800000	12		chr10	5027675	5027741	1	+								chr05	13230818	13230934	1	-														chr01	1598463	1598696	1	+
			chr01	16263000	16273000	0.4645		chr04	50800000	50900000	8		chr10	5030614	5030654	1	+								chr05	13233468	13233584	1	-														chr01	1598697	1598745	1	+
			chr01	16272000	16282000	0.3125		chr04	50900000	51000000	10		chr10	5035807	5036089	1	+								chr05	13233989	13234105	1	-														chr01	1598705	1598919	1	-
			chr01	16281000	16291000	0.4025		chr04	51000000	51100000	15		chr10	5035617	5036191	1	+								chr05	13234510	13234626	1	-														chr01	1598918	1599123	1	-
			chr01	16290000	16300000	0.4292		chr04	51100000	51200000	3		chr10	5036482	5036692	1	+								chr05	13239198	13239314	1	-														chr01	1599001	1599127	1	+
			chr01	16299000	16309000	0.3579		chr04	51200000	51300000	16		chr10	5036640	5036829	1	+								chr05	13239719	13239835	1	-														chr01	1600179	1600786	1	-
			chr01	16308000	16318000	0.3687		chr04	51300000	51400000	16		chr10	5036640	5036691	1	+								chr05	13240240	13240356	1	-														chr01	1600743	1600906	1	+
			chr01	16317000	16327000	0.3278		chr04	51400000	51500000	20		chr10	5036704	5036742	1	+								chr05	13240761	13240877	1	-														chr01	1600861	1600916	1	-
			chr01	16326000	16336000	0.313		chr04	51500000	51600000	19		chr10	5036719	5036903	1	+								chr05	13241282	13241398	1	-														chr01	1600941	1601109	1	+
			chr01	16335000	16345000	0.3747		chr04	51600000	51700000	13		chr10	5037308	5037344	1	+								chr05	13242845	13242961	1	-														chr01	1601192	1601415	1	-
			chr01	16344000	16354000	0.4432		chr04	51700000	51800000	9		chr10	5037445	5037764	1	+								chr05	13243366	13243482	1	-														chr01	1601411	1601722	1	-
			chr01	16353000	16363000	0.3467		chr04	51800000	51900000	5		chr10	5037812	5038103	1	+								chr05	13244929	13245045	1	-														chr01	1601486	1601758	1	+
			chr01	16362000	16372000	0.4327		chr04	51900000	52000000	9		chr10	5038625	5038662	1	+								chr05	13246016	13246132	1	-														chr01	1601759	1602161	1	+
			chr01	16371000	16381000	0.4645		chr04	52000000	52100000	2		chr10	5044588	5044643	1	+								chr05	13247103	13247219	1	-														chr01	1602004	1602488	1	-
			chr01	16380000	16390000	0.3911		chr04	52100000	52135438	6		chr10	5050812	5050846	1	+								chr05	13247624	13247740	1	-														chr01	1602487	1602566	1	+
			chr01	16389000	16399000	0.3761		chr05	0	100000	23		chr10	5059386	5059423	1	+								chr05	13249187	13249303	1	-														chr01	1602543	1602602	1	+
			chr01	16398000	16408000	0.3736		chr05	100000	200000	18		chr10	5065913	5065965	1	+								chr05	13249708	13249824	1	-														chr01	1602554	1602623	1	-
			chr01	16407000	16417000	0.3914		chr05	200000	300000	18		chr10	5066053	5066106	1	+								chr05	13250750	13250866	1	-														chr01	1602567	1602584	1	-
			chr01	16416000	16426000	0.4229		chr05	300000	400000	20		chr10	5067756	5067786	1	+								chr05	13251792	13251908	1	-														chr01	1602836	1603094	1	+
			chr01	16425000	16435000	0.4182		chr05	400000	500000	12		chr10	5069010	5069143	1	+								chr05	13252834	13252950	1	-														chr01	1602983	1603139	1	+
			chr01	16434000	16444000	0.3779		chr05	500000	600000	19		chr10	5069028	5069123	1	+								chr05	13253355	13253471	1	-														chr01	1603090	1603148	1	-
			chr01	16443000	16453000	0.3609		chr05	600000	700000	12		chr10	5079181	5079294	1	+								chr05	13253876	13253992	1	-														chr01	1603095	1603168	1	-
			chr01	16452000	16462000	0.3228		chr05	700000	800000	19		chr10	5079371	5079413	1	+								chr05	13254397	13254513	1	-														chr01	1603134	1603316	1	+
			chr01	16461000	16471000	0.37		chr05	800000	900000	16		chr10	5080715	5080748	1	+								chr05	13255484	13255600	1	-														chr01	1603138	1603206	1	+
			chr01	16470000	16480000	0.3308		chr05	900000	1000000	12		chr10	5095070	5095109	1	+								chr05	13256005	13256121	1	-														chr01	1603207	1603363	1	+
			chr01	16479000	16489000	0.3613		chr05	1000000	1100000	16		chr10	5095873	5095984	1	+								chr05	13256526	13256642	1	-														chr01	1603295	1603313	1	+
			chr01	16488000	16498000	0.4008		chr05	1100000	1200000	14		chr10	5095871	5095988	1	+								chr05	13257047	13257163	1	-														chr01	1603314	1603472	1	-
			chr01	16497000	16507000	0.296		chr05	1200000	1300000	19		chr10	5096061	5096103	1	+								chr05	13257568	13257684	1	-														chr01	1603364	1603467	1	+
			chr01	16506000	16516000	0.341		chr05	1300000	1400000	13		chr10	5098926	5099205	1	+								chr05	13258089	13258205	1	-														chr01	1603472	1603871	1	+
			chr01	16515000	16525000	0.4069		chr05	1400000	1500000	13		chr10	5098999	5099169	1	+								chr05	13258610	13258726	1	-														chr01	1603871	1603980	1	+
			chr01	16524000	16534000	0.3912		chr05	1500000	1600000	10		chr10	5098963	5099205	1	+								chr05	13259131	13259247	1	-														chr01	1603972	1603989	1	-
			chr01	16533000	16543000	0.4346		chr05	1600000	1700000	18		chr10	5098927	5099106	1	+								chr05	13260173	13260289	1	-														chr01	1603990	1604163	1	+
			chr01	16542000	16552000	0.4097		chr05	1700000	1800000	18		chr10	5103294	5103335	1	+								chr05	13261215	13261331	1	-														chr01	1604190	1604318	1	+
			chr01	16551000	16561000	0.4575		chr05	1800000	1900000	6		chr10	5104048	5104100	1	+								chr05	13263299	13263415	1	-														chr01	1604435	1604555	1	+
			chr01	16560000	16570000	0.3763		chr05	1900000	2000000	19		chr10	5108047	5108082	1	+								chr05	13263820	13263936	1	-														chr01	1604804	1605014	1	-
			chr01	16569000	16579000	0.3237		chr05	2000000	2100000	17		chr10	5111043	5111174	1	+								chr05	13264341	13264457	1	-														chr01	1604834	1605043	1	+
			chr01	16578000	16588000	0.416		chr05	2100000	2200000	18		chr10	5112046	5112090	1	+								chr05	13264862	13264978	1	-														chr01	1607717	1607811	1	-
			chr01	16587000	16597000	0.408		chr05	2200000	2300000	15		chr10	5112537	5112589	1	+								chr05	13265904	13266020	1	-														chr01	1607779	1607841	1	-
			chr01	16596000	16606000	0.3563		chr05	2300000	2400000	13		chr10	5112752	5112782	1	+								chr05	13266425	13266541	1	-														chr01	1609043	1609166	1	+
			chr01	16605000	16615000	0.3604		chr05	2400000	2500000	16		chr10	5112972	5113027	1	+								chr05	13269551	13269667	1	-														chr01	1609885	1609962	1	-
			chr01	16614000	16624000	0.3839		chr05	2500000	2600000	22		chr10	5113229	5113283	1	+								chr05	13270072	13270188	1	-														chr01	1612581	1612627	1	+
			chr01	16623000	16633000	0.3762		chr05	2600000	2700000	9		chr10	5113217	5113292	1	+								chr05	13272156	13272272	1	-														chr01	1612645	1613225	1	+
			chr01	16632000	16642000	0.3166		chr05	2700000	2800000	9		chr10	5113613	5113686	1	+								chr05	13272677	13272793	1	-														chr01	1613319	1613420	1	+
			chr01	16641000	16651000	0.4122		chr05	2800000	2900000	13		chr10	5113731	5113785	1	+								chr05	13273198	13273314	1	-														chr01	1613407	1613555	1	+
			chr01	16650000	16660000	0.3617		chr05	2900000	3000000	11		chr10	5113985	5114040	1	+								chr05	13273719	13273835	1	-														chr01	1613583	1613963	1	+
			chr01	16659000	16669000	0.301		chr05	3000000	3100000	12		chr10	5114401	5114460	1	+								chr05	13274240	13274356	1	-														chr01	1614049	1614182	1	-
			chr01	16668000	16678000	0.4388		chr05	3100000	3200000	8		chr10	5114729	5114799	1	+								chr05	13274761	13274877	1	-														chr01	1614183	1614203	1	+
			chr01	16677000	16687000	0.4405		chr05	3200000	3300000	3		chr10	5114863	5114928	1	+								chr05	13275282	13275398	1	-														chr01	1614192	1614646	1	+
			chr01	16686000	16696000	0.4238		chr05	3300000	3400000	10		chr10	5120296	5120330	1	+								chr05	13275803	13275919	1	-														chr01	1614676	1614887	1	+
			chr01	16695000	16705000	0.4349		chr05	3400000	3500000	11		chr10	5129140	5129268	1	+								chr05	13276324	13276440	1	-														chr01	1614873	1615131	1	+
			chr01	16704000	16714000	0.4239		chr05	3500000	3600000	11		chr10	5131998	5132038	1	+								chr05	13276845	13276961	1	-														chr01	1615104	1615146	1	+
			chr01	16713000	16723000	0.4295		chr05	3600000	3700000	13		chr10	5134355	5134425	1	+								chr05	13277366	13277482	1	-														chr01	1615148	1618702	1	+
			chr01	16722000	16732000	0.4369		chr05	3700000	3800000	8		chr10	5134365	5134408	1	+								chr05	13277887	13278003	1	-														chr01	1618666	1618947	1	-
			chr01	16731000	16741000	0.3569		chr05	3800000	3900000	13		chr10	5135883	5135973	1	+								chr05	13278408	13278524	1	-														chr01	1618787	1618997	1	-
			chr01	16740000	16750000	0.4054		chr05	3900000	4000000	7		chr10	5136136	5136263	1	+								chr05	13278929	13279045	1	-														chr01	1618949	1619167	1	+
			chr01	16749000	16759000	0.4079		chr05	4000000	4100000	11		chr10	5136642	5136683	1	+								chr05	13279450	13279566	1	-														chr01	1619257	1619333	1	-
			chr01	16758000	16768000	0.4434		chr05	4100000	4200000	2		chr10	5136677	5136710	1	+								chr05	13279971	13280087	1	-														chr01	1619441	1620940	1	-
			chr01	16767000	16777000	0.4511		chr05	4200000	4300000	6		chr10	5136813	5136853	1	+								chr05	13280492	13280608	1	-														chr01	1621098	1621870	1	+
			chr01	16776000	16786000	0.4027		chr05	4300000	4400000	9		chr10	5137578	5137758	1	+								chr05	13281014	13281130	1	-														chr01	1621862	1622031	1	-
			chr01	16785000	16795000	0.3528		chr05	4400000	4500000	7		chr10	5137578	5137756	1	+								chr05	13281535	13281651	1	-														chr01	1622045	1622975	1	+
			chr01	16794000	16804000	0.3735		chr05	4500000	4600000	9		chr10	5137946	5138000	1	+								chr05	13282056	13282172	1	-														chr01	1622976	1623202	1	-
			chr01	16803000	16813000	0.2997		chr05	4600000	4700000	6		chr10	5138053	5138097	1	+								chr05	13282578	13282694	1	-														chr01	1622977	1623099	1	+
			chr01	16812000	16822000	0.4131		chr05	4700000	4800000	8		chr10	5138068	5138104	1	+								chr05	13283099	13283215	1	-														chr01	1623100	1623238	1	-
			chr01	16821000	16831000	0.434		chr05	4800000	4900000	11		chr10	5138612	5138787	1	+								chr05	13283620	13283736	1	-														chr01	1623201	1624477	1	+
			chr01	16830000	16840000	0.3595		chr05	4900000	5000000	10		chr10	5139366	5139419	1	+								chr05	13284142	13284258	1	-														chr01	1623203	1623215	1	+
			chr01	16839000	16849000	0.3617		chr05	5000000	5100000	14		chr10	5140507	5140536	1	+								chr05	13284663	13284779	1	-														chr01	1624476	1626334	1	-
			chr01	16848000	16858000	0.3764		chr05	5100000	5200000	8		chr10	5144563	5144901	1	+								chr05	13285184	13285300	1	-														chr01	1626337	1626720	1	+
			chr01	16857000	16867000	0.3706		chr05	5200000	5300000	7		chr10	5144706	5144868	1	+								chr05	13285706	13285822	1	-														chr01	1626720	1627211	1	+
			chr01	16866000	16876000	0.3366		chr05	5300000	5400000	6		chr10	5144646	5144868	1	+								chr05	13286227	13286343	1	-														chr01	1627177	1627298	1	+
			chr01	16875000	16885000	0.454		chr05	5400000	5500000	4		chr10	5147124	5147273	1	+								chr05	13286748	13286864	1	-														chr01	1627200	1627475	1	+
			chr01	16884000	16894000	0.3843		chr05	5500000	5600000	10		chr10	5148940	5148994	1	+								chr05	13287269	13287385	1	-														chr01	1627207	1627518	1	+
			chr01	16893000	16903000	0.335		chr05	5600000	5700000	3		chr10	5149045	5149088	1	+								chr05	13287791	13287907	1	-														chr01	1627299	1627595	1	+
			chr01	16902000	16912000	0.3867		chr05	5700000	5800000	5		chr10	5154285	5154416	1	+								chr05	13288313	13288429	1	-														chr01	1627471	1627815	1	-
			chr01	16911000	16921000	0.3894		chr05	5800000	5900000	10		chr10	5170589	5170628	1	+								chr05	13288834	13288950	1	-														chr01	1627476	1627571	1	+
			chr01	16920000	16930000	0.4226		chr05	5900000	6000000	9		chr10	5171028	5171121	1	+								chr05	13289355	13289471	1	-														chr01	1627633	1627893	1	+
			chr01	16929000	16939000	0.3595		chr05	6000000	6100000	12		chr10	5171492	5171535	1	+								chr05	13289876	13289992	1	-														chr01	1627894	1627922	1	+
			chr01	16938000	16948000	0.4399		chr05	6100000	6200000	9		chr10	5171499	5171545	1	+								chr05	13290397	13290513	1	-														chr01	1627897	1629588	1	-
			chr01	16947000	16957000	0.4106		chr05	6200000	6300000	5		chr10	5171494	5171563	1	+								chr05	13290918	13291034	1	-														chr01	1629589	1637170	1	+
			chr01	16956000	16966000	0.4159		chr05	6300000	6400000	10		chr10	5190647	5190687	1	+								chr05	13291439	13291555	1	-														chr01	1637171	1639276	1	-
			chr01	16965000	16975000	0.4339		chr05	6400000	6500000	10		chr10	5191553	5191598	1	+								chr05	13291960	13292076	1	-														chr01	1639277	1641616	1	+
			chr01	16974000	16984000	0.4624		chr05	6500000	6600000	10		chr10	5193546	5193598	1	+								chr05	13292481	13292597	1	-														chr01	1641574	1641795	1	+
			chr01	16983000	16993000	0.4199		chr05	6600000	6700000	4		chr10	5209395	5209431	1	+								chr05	13293002	13293118	1	-														chr01	1641587	1641606	1	-
			chr01	16992000	17002000	0.4322		chr05	6700000	6800000	6		chr10	5211284	5211376	1	+								chr05	13293523	13293639	1	-														chr01	1641607	1641803	1	-
			chr01	17001000	17011000	0.471		chr05	6800000	6900000	4		chr10	5211269	5211404	1	+								chr05	13294044	13294160	1	-														chr01	1641804	1641821	1	-
			chr01	17010000	17020000	0.3861		chr05	6900000	7000000	9		chr10	5223158	5223210	1	+								chr05	13294565	13294681	1	-														chr01	1641822	1647476	1	+
			chr01	17019000	17029000	0.3468		chr05	7000000	7100000	7		chr10	5224335	5224690	1	+								chr05	13295086	13295202	1	-														chr01	1647509	1647869	1	+
			chr01	17028000	17038000	0.3726		chr05	7100000	7200000	7		chr10	5224839	5224872	1	+								chr05	13295607	13295723	1	-														chr01	1647924	1649798	1	+
			chr01	17037000	17047000	0.3968		chr05	7200000	7300000	11		chr10	5228798	5228875	1	+								chr05	13296128	13296244	1	-														chr01	1649742	1649792	1	-
			chr01	17046000	17056000	0.4018		chr05	7300000	7400000	10		chr10	5228947	5228975	1	+								chr05	13296649	13296765	1	-														chr01	1649793	1650123	1	+
			chr01	17055000	17065000	0.4616		chr05	7400000	7500000	10		chr10	5233832	5233879	1	+								chr05	13297170	13297286	1	-														chr01	1650783	1651381	1	+
			chr01	17064000	17074000	0.4185		chr05	7500000	7600000	2		chr10	5233829	5233886	1	+								chr05	13300296	13300412	1	-														chr01	1651499	1651775	1	+
			chr01	17073000	17083000	0.4264		chr05	7600000	7700000	7		chr10	5233840	5233886	1	+								chr05	13301338	13301454	1	-														chr01	1651744	1651963	1	+
			chr01	17082000	17092000	0.453		chr05	7700000	7800000	11		chr10	5235177	5235202	1	+								chr05	13302901	13303017	1	-														chr01	1651773	1651961	1	+
			chr01	17091000	17101000	0.4104		chr05	7800000	7900000	9		chr10	5236277	5236319	1	+								chr05	13304464	13304580	1	-														chr01	1651830	1651977	1	+
			chr01	17100000	17110000	0.4316		chr05	7900000	8000000	5		chr10	5237429	5237655	1	+								chr05	13307069	13307185	1	-														chr01	1651962	1651988	1	+
			chr01	17109000	17119000	0.4595		chr05	8000000	8100000	7		chr10	5238544	5238594	1	+								chr05	13307590	13307706	1	-														chr01	1652033	1652099	1	+
			chr01	17118000	17128000	0.4125		chr05	8100000	8200000	7		chr10	5239036	5239090	1	+								chr05	13309153	13309269	1	-														chr01	1652098	1652208	1	-
			chr01	17127000	17137000	0.419		chr05	8200000	8300000	8		chr10	5239365	5239413	1	+								chr05	13310195	13310311	1	-														chr01	1652121	1652137	1	+
			chr01	17136000	17146000	0.3601		chr05	8300000	8400000	7		chr10	5239644	5239688	1	+								chr05	13310716	13310832	1	-														chr01	1652138	1652409	1	+
			chr01	17145000	17155000	0.4431		chr05	8400000	8500000	4		chr10	5240426	5240489	1	+								chr05	13311237	13311353	1	-														chr01	1652349	1652516	1	+
			chr01	17154000	17164000	0.3361		chr05	8500000	8600000	8		chr10	5240489	5240519	1	+								chr05	13311758	13311874	1	-														chr01	1652399	1652558	1	-
			chr01	17163000	17173000	0.3555		chr05	8600000	8700000	8		chr10	5241187	5241264	1	+								chr05	13312279	13312395	1	-														chr01	1652410	1652446	1	+
			chr01	17172000	17182000	0.338		chr05	8700000	8800000	4		chr10	5241445	5241528	1	+								chr05	13312800	13312916	1	-														chr01	1652559	1652637	1	+
			chr01	17181000	17191000	0.372		chr05	8800000	8900000	1		chr10	5241444	5241528	1	+								chr05	13316447	13316563	1	-														chr01	1652564	1652868	1	+
			chr01	17190000	17200000	0.4061		chr05	8900000	9000000	3		chr10	5241104	5241619	1	+								chr05	13321136	13321252	1	-														chr01	1652865	1653016	1	-
			chr01	17199000	17209000	0.427		chr05	9000000	9100000	9		chr10	5242054	5242114	1	+								chr05	13324783	13324899	1	-														chr01	1652884	1653084	1	+
			chr01	17208000	17218000	0.4433		chr05	9100000	9200000	13		chr10	5242521	5242567	1	+								chr05	13329993	13330109	1	-														chr01	1652991	1653120	1	+
			chr01	17217000	17227000	0.4278		chr05	9200000	9300000	11		chr10	5242803	5242871	1	+								chr05	13332077	13332193	1	-														chr01	1653017	1653088	1	+
			chr01	17226000	17236000	0.4365		chr05	9300000	9400000	3		chr10	5243088	5243121	1	+								chr05	13332598	13332714	1	-														chr01	1653072	1653325	1	+
			chr01	17235000	17245000	0.4719		chr05	9400000	9500000	2		chr10	5250289	5250346	1	+								chr05	13333640	13333756	1	-														chr01	1653255	1653334	1	-
			chr01	17244000	17254000	0.4589		chr05	10300000	10400000	2		chr10	5250287	5250336	1	+								chr05	13334682	13334798	1	-														chr01	1653277	1653379	1	+
			chr01	17253000	17263000	0.4421		chr05	10700000	10800000	6		chr10	5250523	5250592	1	+								chr05	13335203	13335319	1	-														chr01	1653326	1653344	1	-
			chr01	17262000	17272000	0.4031		chr05	10800000	10900000	7		chr10	5254689	5254860	1	+								chr05	13335724	13335840	1	-														chr01	1653345	1653469	1	+
			chr01	17271000	17281000	0.4455		chr05	10900000	11000000	16		chr10	5254696	5254851	1	+								chr05	13336245	13336361	1	-														chr01	1653361	1653519	1	-
			chr01	17280000	17290000	0.3917		chr05	11000000	11100000	10		chr10	5254689	5254860	1	+								chr05	13336766	13336882	1	-														chr01	1653470	1653498	1	-
			chr01	17289000	17299000	0.3784		chr05	11100000	11200000	4		chr10	5254849	5254926	1	+								chr05	13337287	13337403	1	-														chr01	1653553	1654117	1	+
			chr01	17298000	17308000	0.4085		chr05	11200000	11300000	7		chr10	5255040	5255339	1	+								chr05	13337808	13337924	1	-														chr01	1654116	1654485	1	+
			chr01	17307000	17317000	0.447		chr05	11300000	11400000	8		chr10	5255085	5255133	1	+								chr05	13338329	13338445	1	-														chr01	1654425	1654753	1	-
			chr01	17316000	17326000	0.4231		chr05	11400000	11500000	3		chr10	5255053	5255339	1	+								chr05	13338850	13338966	1	-														chr01	1654738	1655744	1	+
			chr01	17325000	17335000	0.4379		chr05	11500000	11600000	10		chr10	5255110	5255284	1	+								chr05	13339371	13339487	1	-														chr01	1655444	1657262	1	-
			chr01	17334000	17344000	0.4518		chr05	11600000	11700000	2		chr10	5255110	5255339	1	+								chr05	13339892	13340008	1	-														chr01	1657263	1667267	1	+
			chr01	17343000	17353000	0.4509		chr05	11700000	11800000	4		chr10	5255342	5255434	1	+								chr05	13340413	13340529	1	-														chr01	1664349	1668061	1	-
			chr01	17352000	17362000	0.417		chr05	11800000	11900000	6		chr10	5255326	5255477	1	+								chr05	13340934	13341050	1	-														chr01	1668060	1668109	1	-
			chr01	17361000	17371000	0.4098		chr05	11900000	12000000	9		chr10	5255469	5255548	1	+								chr05	13341976	13342092	1	-														chr01	1668110	1669682	1	-
			chr01	17370000	17380000	0.4051		chr05	12000000	12100000	3		chr10	5257640	5257686	1	+								chr05	13343018	13343134	1	-														chr01	1669683	1669881	1	-
			chr01	17379000	17389000	0.4368		chr05	12100000	12200000	4		chr10	5258067	5258091	1	+								chr05	13343539	13343655	1	-														chr01	1669895	1669943	1	+
			chr01	17388000	17398000	0.4594		chr05	12900000	13000000	1		chr10	5259901	5259965	1	+								chr05	13349281	13349397	1	-														chr01	1669944	1669955	1	-
			chr01	17397000	17407000	0.4344		chr05	14600000	14700000	1		chr10	5272460	5272498	1	+								chr05	13349803	13349919	1	-														chr01	1669947	1670116	1	+
			chr01	17406000	17416000	0.4456		chr05	14700000	14800000	5		chr10	5283297	5283375	1	+								chr05	13350847	13350963	1	-														chr01	1670173	1670225	1	+
			chr01	17415000	17425000	0.3807		chr05	14800000	14900000	9		chr10	5283541	5283624	1	+								chr05	13351890	13352006	1	-														chr01	1670292	1670387	1	+
			chr01	17424000	17434000	0.4264		chr05	14900000	15000000	1		chr10	5283903	5283992	1	+								chr05	13352933	13353049	1	-														chr01	1670838	1671178	1	+
			chr01	17433000	17443000	0.4367		chr05	15000000	15100000	3		chr10	5283903	5283992	1	+								chr05	13353976	13354092	1	-														chr01	1670977	1671196	1	-
			chr01	17442000	17452000	0.4568		chr05	15100000	15200000	2		chr10	5284448	5284531	1	+								chr05	13354498	13354614	1	-														chr01	1671197	1671334	1	+
			chr01	17451000	17461000	0.4069		chr05	15200000	15300000	5		chr10	5284514	5284543	1	+								chr05	13361281	13361397	1	-														chr01	1671335	1671457	1	-
			chr01	17460000	17470000	0.4456		chr05	15300000	15400000	2		chr10	5284780	5284832	1	+								chr05	13362325	13362441	1	-														chr01	1671459	1671899	1	-
			chr01	17469000	17479000	0.4406		chr05	15400000	15500000	4		chr10	5284849	5284917	1	+								chr05	13362847	13362963	1	-														chr01	1671836	1672184	1	+
			chr01	17478000	17488000	0.4336		chr05	15500000	15600000	2		chr10	5284913	5284963	1	+								chr05	13363369	13363485	1	-														chr01	1671889	1672208	1	-
			chr01	17487000	17497000	0.2418		chr05	15600000	15700000	3		chr10	5284891	5285024	1	+								chr05	13365977	13366093	1	-														chr01	1672173	1672430	1	+
			chr01	17496000	17506000	0.1964		chr05	15800000	15900000	7		chr10	5284908	5285024	1	+								chr05	13366499	13366615	1	-														chr01	1672432	1672810	1	-
			chr01	17505000	17515000	0.1985		chr05	15900000	16000000	5		chr10	5286361	5286415	1	+								chr05	13367021	13367137	1	-														chr01	1672807	1673147	1	-
			chr01	17514000	17524000	0.1969		chr05	16100000	16200000	8		chr10	5286359	5286453	1	+								chr05	13367543	13367659	1	-														chr01	1672871	1673442	1	-
			chr01	17523000	17533000	0.1997		chr05	16200000	16300000	3		chr10	5286445	5286516	1	+								chr05	13369106	13369222	1	-														chr01	1673551	1673612	1	+
			chr01	17532000	17542000	0.1967		chr05	16400000	16500000	9		chr10	5286584	5286696	1	+								chr05	13369627	13369743	1	-														chr01	1673678	1673695	1	-
			chr01	17541000	17551000	0.1978		chr05	16500000	16600000	2		chr10	5286603	5286694	1	+								chr05	13370669	13370785	1	-														chr01	1673696	1673936	1	+
			chr01	17550000	17560000	0.1981		chr05	16600000	16700000	1		chr10	5286632	5286690	1	+								chr05	13371711	13371827	1	-														chr01	1673816	1673978	1	-
			chr01	17559000	17569000	0.1979		chr05	16700000	16800000	2		chr10	5286721	5286777	1	+								chr05	13373274	13373390	1	-														chr01	1673933	1674176	1	+
			chr01	17568000	17578000	0.1972		chr05	16900000	17000000	6		chr10	5295948	5295997	1	+								chr05	13374316	13374432	1	-														chr01	1673937	1673956	1	-
			chr01	17577000	17587000	0.1965		chr05	17100000	17200000	1		chr10	5298866	5299045	1	+								chr05	13375358	13375474	1	-														chr01	1674068	1674467	1	-
			chr01	17586000	17596000	0.1958		chr05	17200000	17300000	2		chr10	5298859	5299047	1	+								chr05	13375879	13375995	1	-														chr01	1674476	1674550	1	+
			chr01	17595000	17605000	0.1966		chr05	17300000	17400000	3		chr10	5313209	5313246	1	+								chr05	13376400	13376516	1	-														chr01	1674486	1674578	1	-
			chr01	17604000	17614000	0.2006		chr05	17400000	17500000	1		chr10	5315681	5315723	1	+								chr05	13376921	13377037	1	-														chr01	1674534	1674623	1	+
			chr01	17613000	17623000	0.2005		chr05	17500000	17600000	2		chr10	5317274	5317417	1	+								chr05	13377442	13377558	1	-														chr01	1674614	1674632	1	-
			chr01	17622000	17632000	0.1978		chr05	17600000	17700000	1		chr10	5326235	5326286	1	+								chr05	13377963	13378079	1	-														chr01	1674633	1674808	1	+
			chr01	17631000	17641000	0.1985		chr05	17700000	17800000	1		chr10	5326229	5326289	1	+								chr05	13378484	13378600	1	-														chr01	1674661	1674876	1	+
			chr01	17640000	17650000	0.1991		chr05	17800000	17900000	2		chr10	5336536	5336576	1	+								chr05	13379005	13379121	1	-														chr01	1675045	1675093	1	+
			chr01	17649000	17659000	0.1996		chr05	17900000	18000000	4		chr10	5338302	5338570	1	+								chr05	13379526	13379642	1	-														chr01	1675185	1675259	1	+
			chr01	17658000	17668000	0.1976		chr05	18000000	18100000	4		chr10	5341430	5341475	1	+								chr05	13380047	13380163	1	-														chr01	1675414	1675516	1	+
			chr01	17667000	17677000	0.1967		chr05	18100000	18200000	7		chr10	5342980	5343248	1	+								chr05	13381089	13381205	1	-														chr01	1675538	1675945	1	+
			chr01	17676000	17686000	0.1975		chr05	18200000	18300000	4		chr10	5344731	5344777	1	+								chr05	13381610	13381726	1	-														chr01	1675909	1676055	1	-
			chr01	17685000	17695000	0.1967		chr05	18300000	18400000	4		chr10	5345052	5345121	1	+								chr05	13382131	13382247	1	-														chr01	1675932	1676025	1	+
			chr01	17694000	17704000	0.1984		chr05	18400000	18500000	1		chr10	5347052	5347093	1	+								chr05	13382652	13382768	1	-														chr01	1676026	1676284	1	-
			chr01	17703000	17713000	0.1989		chr05	18500000	18600000	5		chr10	5354189	5354310	1	+								chr05	13383173	13383289	1	-														chr01	1676064	1676311	1	-
			chr01	17712000	17722000	0.1977		chr05	18600000	18700000	4		chr10	5354189	5354310	1	+								chr05	13383694	13383810	1	-														chr01	1676246	1676350	1	+
			chr01	17721000	17731000	0.1968		chr05	18700000	18800000	3		chr10	5354204	5354307	1	+								chr05	13384215	13384331	1	-														chr01	1676268	1676378	1	-
			chr01	17730000	17740000	0.1965		chr05	18800000	18900000	4		chr10	5354785	5354811	1	+								chr05	13384736	13384852	1	-														chr01	1676346	1676461	1	+
			chr01	17739000	17749000	0.1944		chr05	18900000	19000000	12		chr10	5355078	5355106	1	+								chr05	13385257	13385373	1	-														chr01	1676572	1676778	1	+
			chr01	17748000	17758000	0.1968		chr05	19000000	19100000	3		chr10	5356019	5356067	1	+								chr05	13385778	13385894	1	-														chr01	1676757	1676878	1	-
			chr01	17757000	17767000	0.1985		chr05	19100000	19200000	2		chr10	5357612	5357669	1	+								chr05	13386299	13386415	1	-														chr01	1676879	1677105	1	-
			chr01	17766000	17776000	0.1975		chr05	19200000	19300000	2		chr10	5357743	5357805	1	+								chr05	13386820	13386936	1	-														chr01	1676890	1677150	1	-
			chr01	17775000	17785000	0.1962		chr05	19300000	19400000	8		chr10	5357743	5357815	1	+								chr05	13387341	13387457	1	-														chr01	1676948	1677202	1	+
			chr01	17784000	17794000	0.1955		chr05	19400000	19500000	7		chr10	5357933	5357986	1	+								chr05	13387862	13387978	1	-														chr01	1677127	1677288	1	+
			chr01	17793000	17803000	0.1969		chr05	19500000	19600000	8		chr10	5357975	5358026	1	+								chr05	13388904	13389020	1	-														chr01	1677146	1677360	1	-
			chr01	17802000	17812000	0.1987		chr05	19600000	19700000	1		chr10	5358075	5358115	1	+								chr05	13389946	13390062	1	-														chr01	1677170	1677360	1	+
			chr01	17811000	17821000	0.1978		chr05	19700000	19800000	6		chr10	5357852	5358115	1	+								chr05	13390988	13391104	1	-														chr01	1677332	1677412	1	-
			chr01	17820000	17830000	0.1969		chr05	19800000	19900000	5		chr10	5357879	5358115	1	+								chr05	13391509	13391625	1	-														chr01	1677361	1677387	1	-
			chr01	17829000	17839000	0.1967		chr05	19900000	20000000	8		chr10	5358222	5358264	1	+								chr05	13392030	13392146	1	-														chr01	1677734	1677987	1	+
			chr01	17838000	17848000	0.1972		chr05	20000000	20100000	4		chr10	5359107	5359178	1	+								chr05	13392551	13392667	1	-														chr01	1678513	1678731	1	+
			chr01	17847000	17857000	0.1972		chr05	20100000	20200000	4		chr10	5359239	5359330	1	+								chr05	13393072	13393188	1	-														chr01	1678906	1679051	1	+
			chr01	17856000	17866000	0.1967		chr05	20200000	20300000	3		chr10	5360011	5360055	1	+								chr05	13393593	13393709	1	-														chr01	1679041	1679244	1	-
			chr01	17865000	17875000	0.196		chr05	20300000	20400000	5		chr10	5361930	5362025	1	+								chr05	13394635	13394751	1	-														chr01	1679075	1679300	1	-
			chr01	17874000	17884000	0.2076		chr05	20500000	20600000	5		chr10	5366274	5367367	1	+								chr05	13395156	13395272	1	-														chr01	1679312	1679490	1	+
			chr01	17883000	17893000	0.2107		chr05	20600000	20700000	5		chr10	5366512	5367059	1	+								chr05	13395677	13395793	1	-														chr01	1679364	1679566	1	-
			chr01	17892000	17902000	0.3183		chr05	20900000	21000000	1		chr10	5366583	5367009	1	+								chr05	13396719	13396835	1	-														chr01	1679377	1679624	1	-
			chr01	17901000	17911000	0.4149		chr05	21000000	21100000	1		chr10	5367076	5367382	1	+								chr05	13397240	13397356	1	-														chr01	1679565	1679722	1	+
			chr01	17910000	17920000	0.425		chr05	21200000	21300000	1		chr10	5367119	5367387	1	+								chr05	13397761	13397877	1	-														chr01	1679721	1679988	1	+
			chr01	17919000	17929000	0.2562		chr05	21300000	21400000	2		chr10	5367051	5367387	1	+								chr05	13398803	13398919	1	-														chr01	1679978	1680145	1	+
			chr01	17928000	17938000	0.1978		chr05	21400000	21500000	1		chr10	5367006	5367382	1	+								chr05	13399845	13399961	1	-														chr01	1680316	1680536	1	+
			chr01	17937000	17947000	0.2011		chr05	21500000	21600000	1		chr10	5379389	5379470	1	+								chr05	13400366	13400482	1	-														chr01	1680690	1680764	1	-
			chr01	17946000	17956000	0.1991		chr05	21600000	21700000	5		chr10	5380943	5380979	1	+								chr05	13401408	13401524	1	-														chr01	1680765	1680995	1	+
			chr01	17955000	17965000	0.2		chr05	21700000	21800000	2		chr10	5390991	5391016	1	+								chr05	13401929	13402045	1	-														chr01	1680993	1681334	1	+
			chr01	17964000	17974000	0.2008		chr05	21900000	22000000	5		chr10	5398869	5398958	1	+								chr05	13402450	13402566	1	-														chr01	1681306	1682523	1	+
			chr01	17973000	17983000	0.2003		chr05	22000000	22100000	4		chr10	5398944	5399041	1	+								chr05	13403492	13403608	1	-														chr01	1682548	1682687	1	+
[truncated: 1,038,526+ more rows]

## Sheet: Fig. 3b
Orthogroup	arabidopsis	bowleyana	divinorum.v2	hispanica	indicum	miltiorrhiza	officinalis	paniculata	rosmarinus	solanum	splendens	Total
OG0000000	0	0	0	0	0	0	0	0	555	0	0	555
OG0000001	0	0	517	0	0	0	0	0	0	0	2	519
OG0000002	0	516	0	0	0	0	0	0	0	0	0	516
OG0000003	30	51	31	32	35	44	46	23	39	33	81	445
OG0000004	0	0	439	0	0	0	0	0	0	0	0	439
OG0000005	0	401	0	0	0	2	0	0	0	0	0	403
OG0000006	0	1	0	0	1	9	0	2	376	0	3	392
OG0000007	0	0	343	0	0	1	0	0	0	0	1	345
OG0000008	0	0	1	0	4	2	6	0	321	2	3	339
OG0000009	0	322	0	0	0	1	0	0	0	0	0	323
OG0000010	27	35	32	2	27	41	28	24	1	14	86	317
OG0000011	21	34	34	2	20	28	44	19	29	13	68	312
OG0000012	0	0	119	16	8	0	9	15	0	2	128	297
OG0000013	0	17	35	8	1	47	76	0	69	8	27	288
OG0000014	0	38	35	6	19	45	29	22	28	14	42	278
OG0000015	0	1	45	6	5	30	104	0	3	11	72	277
OG0000016	0	255	0	0	0	1	0	0	1	0	0	257
OG0000017	0	0	241	0	0	0	0	0	0	0	0	241
OG0000018	0	239	0	0	0	0	0	0	0	0	0	239
OG0000019	16	14	21	15	22	17	17	25	26	18	45	236
OG0000020	1	33	46	0	0	22	21	5	2	21	84	235
OG0000021	18	30	15	0	10	32	23	24	28	35	15	230
OG0000022	0	0	198	0	0	2	0	0	0	0	24	224
OG0000023	19	20	26	15	22	18	15	17	22	10	37	221
OG0000024	0	33	24	5	15	29	49	17	5	5	39	221
OG0000025	0	0	220	0	0	0	0	0	0	0	0	220
OG0000026	0	218	0	0	0	0	0	0	0	0	0	218
OG0000027	0	36	53	0	14	33	24	3	5	7	38	213
OG0000028	0	204	0	0	1	1	0	0	3	0	0	209
OG0000029	5	0	56	0	0	19	34	15	0	14	59	202
OG0000030	12	13	18	19	23	13	13	13	21	9	48	202
OG0000031	0	0	200	0	0	1	0	0	0	0	0	201
OG0000032	12	44	22	2	28	33	19	10	0	9	21	200
OG0000033	8	1	65	0	0	9	33	7	0	1	70	194
OG0000034	0	0	188	0	0	0	0	0	0	0	6	194
OG0000035	0	186	0	0	0	1	0	0	0	0	0	187
OG0000036	0	43	11	1	3	21	25	0	14	4	64	186
OG0000037	13	16	12	10	16	16	15	20	19	12	35	184
OG0000038	12	30	18	0	15	26	8	8	17	3	41	178
OG0000039	0	42	34	3	19	17	8	3	5	4	40	175
OG0000040	0	29	36	5	0	9	31	0	13	0	52	175
OG0000041	0	15	11	3	13	9	61	1	24	0	37	174
OG0000042	0	173	0	0	0	0	0	0	0	0	0	173
OG0000043	0	0	0	0	0	0	0	0	173	0	0	173
OG0000044	0	44	19	0	0	36	19	0	22	0	32	172
OG0000045	3	39	28	4	2	19	22	8	10	1	34	170
OG0000046	0	169	0	0	0	1	0	0	0	0	0	170
OG0000047	9	10	27	3	11	17	14	15	16	13	33	168
OG0000048	0	20	7	15	8	29	17	13	20	25	14	168
OG0000049	0	165	0	0	0	2	0	0	0	0	0	167
OG0000050	0	11	24	0	2	10	33	10	14	2	61	167
OG0000051	0	164	0	0	0	2	0	0	0	0	0	166
OG0000052	0	0	0	0	165	1	0	0	0	0	0	166
OG0000053	0	22	14	3	5	22	32	16	14	2	35	165
OG0000054	10	29	12	30	0	13	18	1	26	4	20	163
OG0000055	3	3	67	22	0	15	18	0	0	0	34	162
OG0000056	0	160	0	0	0	0	0	0	0	0	0	160
OG0000057	0	157	0	0	0	1	0	0	0	0	0	158
OG0000058	0	0	0	0	2	5	3	3	32	109	4	158
OG0000059	0	0	0	0	0	0	0	0	158	0	0	158
OG0000060	0	0	0	0	1	0	1	0	153	0	0	155
OG0000061	11	13	10	13	16	10	8	12	15	12	33	153
OG0000062	16	15	10	0	4	11	22	12	13	11	36	150
OG0000063	0	74	11	0	0	32	2	0	15	0	16	150
OG0000064	0	148	0	0	0	0	0	0	0	0	0	148
OG0000065	0	13	28	1	5	16	21	5	15	4	40	148
OG0000066	0	18	22	9	4	20	17	28	10	0	19	147
OG0000067	0	0	147	0	0	0	0	0	0	0	0	147
OG0000068	10	9	11	9	15	11	9	18	11	5	38	146
OG0000069	0	145	0	0	0	1	0	0	0	0	0	146
OG0000070	0	7	11	1	26	12	21	2	29	5	32	146
OG0000071	0	1	44	22	0	2	12	0	60	0	5	146
OG0000072	0	0	0	0	0	0	0	0	146	0	0	146
OG0000073	14	11	1	13	12	16	12	8	12	19	26	144
OG0000074	5	14	13	11	16	16	14	7	17	6	25	144
OG0000075	0	142	0	0	0	0	0	0	0	0	0	142
OG0000076	16	9	12	1	17	10	11	12	14	16	23	141
OG0000077	1	0	0	0	140	0	0	0	0	0	0	141
OG0000078	0	11	18	1	1	19	22	0	39	6	23	140
OG0000079	0	8	19	30	6	7	8	8	9	19	25	139
OG0000080	0	0	0	0	0	2	5	3	129	0	0	139
OG0000081	8	19	11	17	3	20	15	10	7	11	16	137
OG0000082	0	0	136	0	0	0	0	0	0	0	1	137
OG0000083	1	0	1	0	0	1	7	2	108	15	0	135
OG0000084	0	0	134	0	0	0	0	0	0	0	0	134
OG0000085	0	133	0	0	0	0	0	0	0	0	0	133
OG0000086	8	7	10	10	14	9	10	15	14	10	25	132
OG0000087	0	129	0	0	0	1	0	0	1	0	0	131
OG0000088	0	130	0	0	0	1	0	0	0	0	0	131
OG0000089	0	0	0	0	0	0	0	0	0	0	131	131
OG0000090	1	0	0	0	58	10	6	3	3	3	44	128
OG0000091	6	10	11	5	15	9	9	8	13	10	32	128
OG0000092	0	34	25	11	2	28	13	3	4	1	7	128
OG0000093	0	0	1	0	0	1	1	1	1	0	123	128
OG0000094	9	1	16	1	11	11	12	10	18	9	28	126
OG0000095	6	16	6	0	17	11	3	23	26	1	17	126
OG0000096	0	22	14	6	4	14	11	18	12	0	25	126
OG0000097	0	126	0	0	0	0	0	0	0	0	0	126
OG0000098	0	125	0	0	0	1	0	0	0	0	0	126
OG0000099	8	10	14	3	12	7	19	12	5	15	20	125
OG0000100	0	0	124	0	0	0	0	0	0	0	0	124
OG0000101	0	2	3	11	0	12	52	6	33	0	4	123
OG0000102	0	0	1	1	3	4	3	1	90	10	10	123
OG0000103	0	122	0	0	0	0	0	0	0	0	0	122
OG0000104	1	11	14	0	5	12	12	24	12	12	18	121
OG0000105	0	23	8	10	0	26	47	0	1	2	4	121
OG0000106	0	0	48	36	0	1	2	0	0	0	34	121
OG0000107	0	0	0	0	0	0	0	121	0	0	0	121
OG0000108	13	8	19	0	2	11	17	5	3	11	31	120
OG0000109	2	2	3	3	15	7	10	24	12	7	34	119
OG0000110	0	119	0	0	0	0	0	0	0	0	0	119
OG0000111	0	3	2	24	1	3	15	29	5	5	32	119
OG0000112	0	0	112	0	0	0	0	0	0	0	6	118
OG0000113	116	0	0	0	0	0	0	0	0	0	0	116
OG0000114	0	0	0	0	0	0	0	0	116	0	0	116
OG0000115	7	7	11	9	18	7	8	12	9	6	21	115
OG0000116	1	23	28	1	4	14	10	5	5	10	14	115
OG0000117	114	0	0	0	0	0	0	0	0	0	0	114
OG0000118	8	6	9	9	13	7	8	7	14	7	26	114
OG0000119	8	11	1	4	13	10	10	9	16	11	21	114
OG0000120	3	12	9	0	9	11	18	14	15	4	19	114
OG0000121	0	52	23	0	0	22	0	0	9	0	8	114
OG0000122	0	12	19	11	2	8	10	0	9	0	43	114
OG0000123	1	13	7	9	7	10	14	8	8	17	18	112
OG0000124	0	112	0	0	0	0	0	0	0	0	0	112
OG0000125	0	0	34	38	0	0	0	0	0	0	40	112
OG0000126	7	18	2	11	15	7	12	5	18	3	13	111
OG0000127	4	0	34	0	4	10	7	9	3	4	36	111
OG0000128	7	1	11	9	9	7	7	9	12	11	27	110
OG0000129	33	6	13	0	5	12	4	10	7	2	18	110
OG0000130	0	0	0	0	0	0	0	0	0	110	0	110
OG0000131	3	18	10	3	7	20	14	7	5	7	15	109
OG0000132	0	109	0	0	0	0	0	0	0	0	0	109
OG0000133	2	12	10	25	3	8	18	2	9	4	15	108
OG0000134	7	10	10	6	8	10	14	10	8	10	15	108
OG0000135	12	4	5	1	10	10	9	10	14	11	22	108
OG0000136	0	0	0	0	0	0	0	0	108	0	0	108
OG0000137	0	33	14	0	0	15	8	0	14	0	23	107
OG0000138	0	0	39	0	0	3	53	0	1	0	11	107
OG0000139	0	0	0	0	0	0	0	0	107	0	0	107
OG0000140	0	0	0	0	0	0	0	0	0	0	107	107
OG0000141	2	30	12	1	4	14	18	3	7	2	13	106
OG0000142	1	0	0	0	0	3	8	0	38	7	49	106
OG0000143	0	0	0	0	89	2	1	10	1	3	0	106
OG0000144	11	14	9	12	8	9	5	6	7	9	15	105
OG0000145	0	0	105	0	0	0	0	0	0	0	0	105
OG0000146	10	6	5	5	10	10	10	4	15	10	19	104
OG0000147	6	7	7	5	8	7	7	21	9	8	19	104
OG0000148	0	0	0	0	0	0	1	0	0	102	1	104
OG0000149	0	3	2	13	16	3	1	2	1	4	58	103
OG0000150	0	0	1	0	0	0	0	0	0	0	102	103
OG0000151	4	6	12	14	8	8	14	8	9	4	15	102
OG0000152	0	102	0	0	0	0	0	0	0	0	0	102
OG0000153	0	0	3	2	0	0	0	0	0	0	97	102
OG0000154	3	5	8	8	19	10	12	7	12	6	11	101
OG0000155	0	8	18	11	12	9	10	6	5	6	16	101
OG0000156	0	0	0	0	0	0	0	0	0	0	101	101
OG0000157	5	7	10	13	7	7	8	6	12	6	18	99
OG0000158	1	0	0	0	0	0	0	0	1	97	0	99
OG0000159	0	0	92	0	0	0	0	0	0	0	7	99
OG0000160	0	0	14	0	6	0	29	2	16	10	22	99
OG0000161	2	5	14	10	9	5	7	13	15	2	16	98
OG0000162	5	13	16	15	2	12	13	2	2	17	1	98
OG0000163	0	0	95	1	0	0	0	0	1	0	1	98
OG0000164	8	10	11	8	4	7	6	6	12	8	17	97
OG0000165	7	6	9	2	10	6	6	21	8	5	17	97
OG0000166	5	7	8	8	8	7	10	8	13	7	16	97
OG0000167	0	0	5	0	1	7	0	0	8	0	76	97
OG0000168	11	2	0	3	7	10	8	12	13	10	20	96
OG0000169	5	5	8	6	11	7	6	7	6	5	30	96
OG0000170	0	95	0	0	0	1	0	0	0	0	0	96
OG0000171	0	0	0	0	0	0	0	0	96	0	0	96
OG0000172	5	7	8	3	8	7	4	17	11	5	20	95
OG0000173	0	0	95	0	0	0	0	0	0	0	0	95
OG0000174	0	0	0	0	0	0	0	0	0	95	0	95
OG0000175	8	4	9	4	9	8	8	9	8	7	19	93
OG0000176	2	2	35	1	2	2	10	8	8	18	5	93
OG0000177	5	12	7	9	5	9	12	4	9	5	16	93
OG0000178	0	7	13	1	2	4	37	1	5	2	21	93
OG0000179	0	0	21	21	0	10	13	0	5	0	23	93
OG0000180	8	9	6	8	14	8	9	4	8	5	13	92
OG0000181	6	7	8	6	11	6	7	9	10	8	14	92
OG0000182	3	3	11	18	6	2	10	18	2	4	15	92
OG0000183	0	89	0	0	0	2	1	0	0	0	0	92
OG0000184	0	0	0	0	1	0	0	2	1	0	88	92
OG0000185	2	3	5	4	8	3	2	14	6	2	42	91
OG0000186	0	91	0	0	0	0	0	0	0	0	0	91
OG0000187	0	3	57	15	0	8	0	0	0	0	8	91
OG0000188	0	0	0	0	0	0	0	0	0	91	0	91
OG0000189	0	0	0	0	0	0	0	0	0	0	91	91
OG0000190	6	7	6	7	8	8	8	9	12	7	12	90
OG0000191	2	0	3	3	33	1	2	17	4	4	21	90
OG0000192	6	1	8	4	10	6	4	15	8	5	23	90
OG0000193	5	5	6	7	14	7	7	8	7	7	17	90
OG0000194	4	11	9	0	4	12	11	5	12	9	13	90
OG0000195	0	90	0	0	0	0	0	0	0	0	0	90
OG0000196	0	0	90	0	0	0	0	0	0	0	0	90
OG0000197	0	0	59	0	0	0	0	0	0	0	31	90
OG0000198	0	0	0	0	27	2	0	59	2	0	0	90
OG0000199	3	1	4	4	20	5	4	17	6	5	20	89
OG0000200	0	89	0	0	0	0	0	0	0	0	0	89
OG0000201	0	6	2	3	8	6	8	10	13	28	5	89
OG0000202	0	0	88	1	0	0	0	0	0	0	0	89
OG0000203	0	0	18	0	0	2	45	14	0	0	10	89
OG0000204	0	0	0	0	0	0	0	0	89	0	0	89
OG0000205	8	12	7	8	5	7	13	4	10	1	13	88
OG0000206	0	0	3	1	5	11	20	11	22	3	12	88
OG0000207	0	0	1	3	14	0	0	50	0	2	18	88
OG0000208	0	0	0	1	0	0	0	0	87	0	0	88
OG0000209	9	5	8	6	8	6	5	7	10	7	16	87
OG0000210	12	7	4	6	6	10	9	5	9	4	15	87
OG0000211	2	0	7	6	16	4	3	6	7	5	31	87
OG0000212	1	1	1	1	50	1	1	7	1	1	22	87
OG0000213	0	24	14	0	0	2	27	0	15	3	2	87
OG0000214	6	3	10	10	6	6	5	6	9	7	18	86
OG0000215	0	85	0	0	0	0	0	0	0	0	0	85
OG0000216	0	0	1	0	0	0	0	0	0	0	84	85
OG0000217	7	7	11	12	5	5	10	6	13	0	8	84
OG0000218	6	4	6	5	12	5	4	7	6	5	24	84
OG0000219	7	8	8	5	5	9	8	6	8	6	14	84
OG0000220	4	4	8	8	6	6	5	9	8	6	20	84
OG0000221	0	35	27	1	1	5	3	1	1	2	8	84
OG0000222	0	0	83	0	0	0	0	0	1	0	0	84
OG0000223	0	0	84	0	0	0	0	0	0	0	0	84
OG0000224	0	0	1	0	0	1	1	0	23	0	58	84
OG0000225	0	0	0	0	8	4	26	30	12	3	1	84
OG0000226	0	0	0	0	7	3	2	0	72	0	0	84
OG0000227	2	15	12	7	3	5	5	5	9	4	16	83
OG0000228	2	5	7	13	8	13	13	7	3	4	8	83
OG0000229	0	83	0	0	0	0	0	0	0	0	0	83
OG0000230	0	0	31	0	6	2	12	1	2	8	21	83
OG0000231	0	0	0	0	0	0	0	0	83	0	0	83
OG0000232	7	15	11	9	2	9	3	10	5	4	7	82
OG0000233	4	5	5	5	11	5	4	18	2	3	20	82
OG0000234	6	8	8	8	7	6	5	6	10	5	13	82
OG0000235	3	6	4	4	17	3	4	10	7	3	21	82
OG0000236	0	21	14	7	2	10	7	4	2	15	0	82
OG0000237	0	14	12	0	3	8	9	5	7	4	20	82
OG0000238	0	0	82	0	0	0	0	0	0	0	0	82
OG0000239	0	0	0	0	0	0	0	0	82	0	0	82
OG0000240	4	2	4	2	17	3	3	11	4	3	28	81
OG0000241	1	0	0	0	4	35	1	20	4	0	16	81
OG0000242	6	1	12	2	14	4	2	5	7	7	21	81
OG0000243	6	5	2	6	8	6	12	6	10	12	8	81
OG0000244	0	80	0	0	0	1	0	0	0	0	0	81
OG0000245	0	2	19	1	1	3	4	1	4	2	44	81
OG0000246	0	0	7	0	0	0	0	0	0	0	74	81
OG0000247	8	8	6	7	4	6	6	7	10	3	15	80
OG0000248	1	15	17	17	3	8	6	1	6	1	5	80
OG0000249	0	80	0	0	0	0	0	0	0	0	0	80
OG0000250	0	80	0	0	0	0	0	0	0	0	0	80
OG0000251	0	80	0	0	0	0	0	0	0	0	0	80
OG0000252	0	0	70	6	0	0	0	0	0	0	4	80
OG0000253	4	10	6	6	8	6	7	7	7	6	12	79
OG0000254	5	3	8	9	7	5	5	9	7	5	16	79
OG0000255	5	9	7	4	5	9	7	17	5	7	4	79
OG0000256	0	3	28	7	5	6	3	0	0	3	24	79
OG0000257	0	4	30	1	0	4	3	0	1	0	36	79
OG0000258	0	0	79	0	0	0	0	0	0	0	0	79
OG0000259	0	0	16	5	0	4	36	0	1	1	16	79
OG0000260	0	0	0	0	0	0	0	79	0	0	0	79
OG0000261	0	0	0	0	0	0	0	0	0	79	0	79
OG0000262	6	5	9	6	5	5	5	5	10	5	17	78
OG0000263	5	4	6	7	13	6	9	2	7	11	8	78
OG0000264	6	12	6	9	7	11	5	3	7	5	7	78
OG0000265	1	0	2	2	2	1	2	2	9	6	51	78
OG0000266	0	20	18	0	0	9	1	0	0	0	30	78
OG0000267	4	7	6	6	7	7	6	10	8	4	12	77
OG0000268	5	1	9	8	6	6	6	5	9	6	16	77
OG0000269	1	0	0	0	5	12	3	7	49	0	0	77
OG0000270	7	3	6	6	11	4	3	13	4	6	14	77
OG0000271	5	4	5	6	7	4	4	12	7	4	19	77
OG0000272	3	4	4	5	5	3	5	28	3	2	15	77
OG0000273	1	2	2	2	2	2	2	51	6	1	6	77
OG0000274	2	3	5	6	19	5	5	10	4	2	16	77
OG0000275	0	77	0	0	0	0	0	0	0	0	0	77
OG0000276	0	10	3	7	5	10	12	6	12	5	7	77
OG0000277	0	0	77	0	0	0	0	0	0	0	0	77
OG0000278	4	3	6	6	7	6	5	11	10	5	13	76
OG0000279	5	5	6	7	7	5	5	6	8	4	18	76
OG0000280	2	5	6	7	24	4	4	6	6	1	11	76
OG0000281	0	76	0	0	0	0	0	0	0	0	0	76
OG0000282	0	76	0	0	0	0	0	0	0	0	0	76
OG0000283	0	3	0	0	0	3	46	0	24	0	0	76
OG0000284	75	0	0	0	0	0	0	0	0	0	0	75
OG0000285	2	6	2	7	13	9	8	8	8	5	7	75
OG0000286	4	4	10	11	3	4	11	3	7	2	16	75
OG0000287	1	3	11	11	5	9	5	6	6	8	10	75
OG0000288	4	8	6	5	8	6	6	5	10	4	13	75
OG0000289	6	9	6	6	6	5	7	5	10	4	11	75
OG0000290	8	7	6	3	8	6	9	5	7	7	9	75
OG0000291	0	3	2	15	3	2	4	7	1	10	28	75
OG0000292	0	26	4	6	2	4	17	0	9	0	7	75
OG0000293	0	0	0	0	0	0	0	0	0	75	0	75
OG0000294	11	3	5	11	4	6	3	22	3	3	3	74
OG0000295	3	5	3	6	6	6	6	9	10	5	15	74
OG0000296	7	6	6	7	6	5	5	5	8	4	15	74
OG0000297	0	34	3	0	0	24	10	0	0	0	3	74
OG0000298	0	74	0	0	0	0	0	0	0	0	0	74
OG0000299	0	1	5	9	10	7	10	5	10	2	15	74
OG0000300	0	0	26	0	2	0	11	4	15	0	16	74
OG0000301	0	0	43	1	0	0	0	0	0	0	30	74
OG0000302	0	0	60	0	0	0	0	0	0	0	14	74
OG0000303	0	0	1	0	1	1	1	0	0	70	0	74
OG0000304	0	0	0	0	0	0	0	74	0	0	0	74
OG0000305	0	0	0	0	0	0	0	0	74	0	0	74
OG0000306	2	7	7	7	6	8	6	9	9	2	10	73
OG0000307	4	3	6	7	8	8	5	7	6	7	12	73
OG0000308	7	2	8	10	9	2	13	3	6	6	7	73
OG0000309	2	4	6	17	6	4	10	1	6	4	13	73
OG0000310	9	7	2	3	7	7	7	9	9	5	8	73
OG0000311	4	4	11	8	9	5	5	4	5	2	16	73
OG0000312	0	15	11	8	1	9	2	0	6	1	20	73
OG0000313	0	73	0	0	0	0	0	0	0	0	0	73
OG0000314	7	4	7	7	7	5	3	7	8	6	11	72
OG0000315	1	0	0	0	0	0	0	0	0	0	71	72
OG0000316	1	2	4	4	7	3	3	13	5	3	27	72
OG0000317	1	3	4	5	11	3	3	23	3	4	12	72
OG0000318	0	9	5	16	2	10	12	0	8	0	10	72
OG0000319	0	13	8	19	1	5	13	0	0	0	13	72
OG0000320	0	3	4	3	7	2	2	11	4	2	34	72
OG0000321	0	0	71	0	0	0	0	0	0	0	1	72
OG0000322	0	0	0	0	0	3	0	0	0	69	0	72
OG0000323	0	0	0	0	0	2	0	2	21	6	41	72
OG0000324	3	2	6	7	4	5	5	9	9	5	16	71
OG0000325	6	6	7	7	9	6	8	8	4	6	4	71
OG0000326	2	4	7	6	11	3	3	7	6	3	19	71
OG0000327	3	4	4	6	7	5	4	4	6	2	26	71
OG0000328	4	6	6	7	6	5	7	7	9	3	11	71
OG0000329	1	3	4	4	7	2	2	7	2	2	37	71
OG0000330	0	35	10	9	2	1	0	3	3	0	8	71
OG0000331	0	71	0	0	0	0	0	0	0	0	0	71
OG0000332	0	0	65	0	0	0	0	0	0	0	6	71
OG0000333	70	0	0	0	0	0	0	0	0	0	0	70
OG0000334	11	1	9	0	13	2	7	2	4	5	16	70
OG0000335	6	6	6	7	5	4	4	8	6	5	13	70
OG0000336	2	8	8	1	6	6	10	3	9	8	9	70
OG0000337	0	30	13	1	0	11	1	0	0	0	14	70
OG0000338	0	0	70	0	0	0	0	0	0	0	0	70
OG0000339	0	0	6	0	0	8	4	0	4	0	48	70
OG0000340	0	0	0	0	0	0	0	0	0	70	0	70
OG0000341	5	3	7	7	7	4	5	7	8	3	13	69
OG0000342	2	2	4	4	5	2	2	5	4	1	38	69
OG0000343	4	1	6	6	5	5	5	9	4	4	20	69
OG0000344	4	1	2	3	9	2	2	29	4	2	11	69
OG0000345	3	1	4	4	11	6	3	10	3	4	20	69
OG0000346	5	5	7	4	7	7	5	5	9	5	10	69
OG0000347	7	3	6	4	7	3	3	7	4	5	20	69
OG0000348	2	1	11	0	28	2	6	2	3	0	14	69
OG0000349	3	2	4	4	13	3	5	9	7	3	16	69
OG0000350	4	3	7	7	9	7	5	6	4	4	13	69
OG0000351	1	5	7	9	4	5	7	5	6	3	17	69
OG0000352	0	69	0	0	0	0	0	0	0	0	0	69
OG0000353	0	51	0	0	2	1	4	2	8	1	0	69
OG0000354	0	0	68	0	0	0	0	0	0	0	1	69
OG0000355	0	0	0	0	0	2	1	4	3	58	1	69
OG0000356	68	0	0	0	0	0	0	0	0	0	0	68
OG0000357	68	0	0	0	0	0	0	0	0	0	0	68
OG0000358	5	4	6	7	4	4	5	7	9	3	14	68
OG0000359	1	0	5	0	7	2	25	3	12	3	10	68
OG0000360	5	4	5	5	5	5	4	7	9	3	16	68
OG0000361	6	4	6	6	4	7	8	2	7	11	7	68
OG0000362	4	4	7	7	7	4	4	6	7	7	11	68
OG0000363	1	5	0	0	0	42	12	0	8	0	0	68
OG0000364	3	2	2	3	11	5	2	19	1	2	18	68
OG0000365	5	2	7	6	5	5	5	5	8	3	17	68
OG0000366	4	5	4	4	8	6	6	6	9	5	11	68
OG0000367	2	3	3	3	18	2	2	6	3	3	23	68
OG0000368	2	5	9	9	3	6	6	4	9	4	11	68
OG0000369	0	66	0	0	0	2	0	0	0	0	0	68
OG0000370	0	10	6	13	2	6	6	4	5	5	11	68
OG0000371	0	2	8	9	0	3	36	0	1	0	9	68
OG0000372	0	0	0	0	0	0	0	0	68	0	0	68
OG0000373	2	6	21	1	2	1	1	14	5	11	3	67
OG0000374	5	3	3	4	7	4	6	7	6	4	18	67
OG0000375	5	1	6	4	5	8	6	7	8	4	13	67
OG0000376	6	12	6	6	3	6	5	3	6	3	11	67
OG0000377	7	3	4	3	7	3	3	19	2	4	12	67
OG0000378	4	4	4	3	11	4	5	4	7	2	19	67
OG0000379	3	5	6	5	12	5	4	7	6	2	12	67
OG0000380	1	8	4	6	9	5	5	18	2	2	7	67
OG0000381	1	2	3	3	10	2	2	18	4	1	21	67
OG0000382	0	10	7	11	0	9	11	1	6	0	12	67
OG0000383	0	8	5	0	12	9	2	3	8	15	5	67
OG0000384	0	13	14	8	2	10	2	1	7	0	10	67
OG0000385	0	0	1	0	7	1	1	0	2	49	6	67
OG0000386	0	0	57	1	0	0	0	1	0	4	4	67
OG0000387	7	3	7	5	6	4	4	4	4	4	18	66
OG0000388	7	11	4	5	8	7	3	7	5	5	4	66
OG0000389	5	11	1	3	4	14	7	3	10	1	7	66
OG0000390	2	3	7	7	7	4	4	5	6	8	13	66
OG0000391	3	3	4	4	11	3	3	10	4	3	18	66
OG0000392	2	2	6	4	5	3	3	6	6	2	27	66
OG0000393	4	6	3	4	7	5	5	3	18	3	8	66
OG0000394	3	0	3	3	5	2	2	18	4	4	22	66
OG0000395	0	64	0	0	0	1	0	0	1	0	0	66
OG0000396	0	0	7	2	10	2	0	5	1	4	35	66
OG0000397	0	0	18	8	0	2	16	0	1	1	20	66
OG0000398	0	0	0	0	0	0	0	0	0	66	0	66
OG0000399	8	4	6	6	4	4	5	6	6	5	11	65
OG0000400	2	2	5	4	22	3	3	4	4	5	11	65
OG0000401	4	4	5	3	14	5	5	4	4	6	11	65
OG0000402	5	1	6	7	5	4	5	4	7	6	15	65
OG0000403	2	7	5	7	2	5	5	4	12	3	13	65
OG0000404	5	1	5	6	9	4	5	6	6	10	8	65
OG0000405	0	53	0	0	0	7	5	0	0	0	0	65
OG0000406	0	7	3	9	2	5	7	10	1	0	21	65
OG0000407	0	0	46	3	0	0	0	0	0	0	16	65
OG0000408	9	6	5	3	8	6	4	4	11	7	1	64
OG0000409	1	0	2	1	1	1	0	3	1	1	53	64
OG0000410	2	2	2	2	2	2	2	4	4	36	6	64
OG0000411	2	5	2	6	6	9	6	5	14	3	6	64
OG0000412	2	7	5	1	8	4	4	6	6	4	17	64
OG0000413	1	5	8	4	5	4	4	4	8	5	16	64
OG0000414	0	30	0	0	0	31	0	1	0	0	2	64
OG0000415	0	1	0	0	0	8	46	0	6	3	0	64
OG0000416	0	0	63	0	0	1	0	0	0	0	0	64
OG0000417	5	2	5	4	11	4	4	7	5	3	13	63
OG0000418	14	0	3	9	0	0	20	0	9	0	8	63
OG0000419	2	2	3	3	6	3	2	18	4	2	18	63
OG0000420	3	2	4	5	8	2	2	8	4	2	23	63
OG0000421	4	3	5	5	6	2	4	8	5	8	13	63
OG0000422	3	4	6	5	4	4	4	6	6	7	14	63
OG0000423	2	1	3	3	4	3	2	6	3	2	34	63
OG0000424	3	4	5	4	4	4	4	11	8	4	12	63
OG0000425	1	4	6	19	3	3	10	0	9	0	8	63
OG0000426	1	4	4	4	4	3	3	14	4	4	18	63
OG0000427	0	12	2	0	5	16	22	4	0	0	2	63
OG0000428	0	7	4	6	4	6	11	1	14	1	9	63
OG0000429	15	1	0	2	3	2	3	8	4	22	2	62
OG0000430	5	2	6	6	5	5	4	8	4	6	11	62
OG0000431	3	2	4	5	9	2	2	5	4	1	25	62
OG0000432	3	2	4	3	11	3	3	6	5	6	16	62
OG0000433	5	3	7	4	5	5	3	5	7	5	13	62
OG0000434	3	1	3	7	4	3	2	21	2	1	15	62
OG0000435	1	1	3	5	16	3	2	8	4	1	18	62
OG0000436	0	1	15	20	0	4	7	0	1	0	14	62
OG0000437	2	4	4	4	2	4	3	7	3	3	25	61
OG0000438	3	6	6	5	5	5	5	6	7	6	7	61
OG0000439	9	1	4	4	2	4	9	4	5	7	12	61
OG0000440	4	3	5	5	4	5	5	7	4	7	12	61
OG0000441	5	3	6	3	4	4	4	5	4	4	19	61
OG0000442	7	5	5	4	4	5	4	4	7	6	10	61
OG0000443	2	5	5	8	1	3	6	5	4	2	20	61
OG0000444	4	4	5	4	7	3	4	9	4	4	13	61
OG0000445	0	61	0	0	0	0	0	0	0	0	0	61
OG0000446	0	61	0	0	0	0	0	0	0	0	0	61
OG0000447	0	61	0	0	0	0	0	0	0	0	0	61
OG0000448	0	59	0	0	0	1	0	0	1	0	0	61
OG0000449	0	5	6	8	3	4	3	5	8	5	14	61
OG0000450	0	6	9	10	1	2	11	1	7	1	13	61
OG0000451	0	0	6	0	7	4	35	2	1	6	0	61
OG0000452	0	0	1	0	0	0	0	0	0	0	60	61
OG0000453	0	0	0	0	0	0	0	0	61	0	0	61
OG0000454	5	4	6	7	4	2	4	4	6	5	13	60
OG0000455	4	4	6	6	3	5	5	4	7	4	12	60
OG0000456	4	3	5	2	6	4	4	9	6	5	12	60
OG0000457	4	5	24	5	2	1	0	6	3	8	2	60
OG0000458	1	4	6	6	4	4	3	3	6	3	20	60
OG0000459	3	5	6	5	7	4	3	9	5	2	11	60
OG0000460	2	1	5	5	13	3	3	3	4	3	18	60
OG0000461	1	2	2	3	7	3	3	12	6	3	18	60
OG0000462	0	52	0	0	0	6	1	0	1	0	0	60
OG0000463	0	1	1	0	0	3	34	0	20	0	1	60
OG0000464	0	0	38	11	0	0	0	0	0	0	11	60
OG0000465	0	0	15	0	0	0	0	0	0	0	45	60
OG0000466	0	0	25	1	2	5	2	0	16	0	9	60
OG0000467	0	0	9	1	0	1	0	14	0	0	35	60
OG0000468	0	0	0	0	0	19	2	14	6	11	8	60
OG0000469	0	0	0	0	0	0	0	0	60	0	0	60
OG0000470	59	0	0	0	0	0	0	0	0	0	0	59
OG0000471	6	2	4	1	4	6	5	5	9	7	10	59
OG0000472	1	10	2	10	1	4	18	3	5	2	3	59
OG0000473	2	3	24	0	2	2	2	6	12	4	2	59
OG0000474	4	1	3	2	6	3	2	18	3	1	16	59
OG0000475	4	4	5	5	5	3	3	4	5	3	18	59
OG0000476	8	2	6	6	5	4	4	4	6	4	10	59
OG0000477	3	1	5	4	11	4	4	4	6	8	9	59
OG0000478	3	5	5	6	6	5	3	6	4	5	11	59
OG0000479	0	59	0	0	0	0	0	0	0	0	0	59
OG0000480	0	6	4	6	8	6	9	2	10	2	6	59
OG0000481	0	0	40	1	0	0	0	0	0	0	18	59
OG0000482	0	0	59	0	0	0	0	0	0	0	0	59
OG0000483	0	0	28	0	0	0	0	0	0	0	31	59
OG0000484	0	0	0	0	0	0	0	0	59	0	0	59
OG0000485	0	0	0	0	0	0	0	0	0	0	59	59
OG0000486	4	6	4	5	2	8	4	7	7	2	9	58
OG0000487	4	3	5	4	8	2	2	8	3	3	16	58
OG0000488	4	3	7	5	4	5	5	4	6	2	13	58
OG0000489	4	5	5	7	4	6	7	5	5	3	7	58
OG0000490	3	0	5	5	5	3	4	11	6	2	14	58
OG0000491	3	3	3	5	14	3	5	8	3	3	8	58
OG0000492	3	2	4	5	5	4	8	6	5	4	12	58
OG0000493	2	1	5	4	8	2	3	6	3	3	21	58
OG0000494	4	3	4	4	16	2	3	6	4	3	9	58
OG0000495	5	2	6	5	4	5	4	5	8	5	9	58
OG0000496	2	3	2	5	7	2	2	4	2	2	27	58
OG0000497	4	5	3	5	5	4	4	8	9	4	7	58
OG0000498	2	2	3	5	6	5	3	5	3	3	21	58
OG0000499	1	3	3	4	7	2	2	8	2	4	22	58
OG0000500	0	58	0	0	0	0	0	0	0	0	0	58
OG0000501	0	8	6	2	0	9	1	3	4	0	25	58
OG0000502	0	57	0	0	0	1	0	0	0	0	0	58
OG0000503	0	14	3	4	4	9	7	2	4	0	11	58
OG0000504	0	11	4	8	5	14	1	0	1	8	6	58
OG0000505	0	2	4	4	3	2	2	10	4	0	27	58
OG0000506	0	0	0	0	0	0	0	58	0	0	0	58
OG0000507	21	3	4	5	7	4	3	1	2	3	4	57
OG0000508	5	4	2	3	3	6	4	4	7	9	10	57
OG0000509	3	3	7	6	6	4	4	3	7	2	12	57
OG0000510	5	3	5	5	5	4	5	5	7	3	10	57
OG0000511	4	5	8	7	5	2	3	4	7	4	8	57
OG0000512	6	0	15	13	0	0	11	0	9	0	3	57
OG0000513	5	4	3	5	4	6	4	6	6	7	7	57
OG0000514	2	10	5	5	5	7	5	2	6	5	5	57
OG0000515	4	8	6	8	3	4	4	2	7	2	9	57
OG0000516	2	2	4	4	2	3	2	5	3	2	28	57
OG0000517	4	1	4	5	4	5	3	9	6	1	15	57
OG0000518	4	1	3	3	14	3	3	9	5	3	9	57
OG0000519	4	4	4	3	7	4	5	5	7	4	10	57
OG0000520	2	13	6	4	2	4	6	2	3	3	12	57
OG0000521	3	4	5	5	2	5	3	10	5	4	11	57
OG0000522	2	3	3	6	6	5	10	3	6	5	8	57
OG0000523	2	1	3	4	3	2	2	6	4	4	26	57
OG0000524	2	2	4	4	8	2	2	8	4	1	20	57
OG0000525	3	2	4	6	2	2	2	6	2	4	24	57
OG0000526	1	1	2	2	7	1	1	10	2	1	29	57
OG0000527	1	3	7	7	6	6	5	5	7	1	9	57
OG0000528	0	56	0	0	0	1	0	0	0	0	0	57
OG0000529	0	7	5	6	5	8	8	4	6	6	2	57
OG0000530	0	6	5	5	1	5	7	1	3	16	8	57
OG0000531	0	0	0	0	0	0	0	0	57	0	0	57
OG0000532	7	4	5	4	3	4	4	7	7	3	8	56
OG0000533	2	2	4	4	6	2	2	1	5	1	27	56
OG0000534	3	1	2	3	10	2	2	9	2	1	21	56
OG0000535	2	1	7	6	5	3	4	7	6	2	13	56
OG0000536	2	4	3	3	5	5	5	7	7	5	10	56
OG0000537	2	1	5	4	4	2	2	10	3	2	21	56
OG0000538	5	5	6	3	5	5	4	3	4	5	11	56
OG0000539	4	3	2	2	3	1	1	19	13	2	6	56
OG0000540	0	56	0	0	0	0	0	0	0	0	0	56
OG0000541	0	56	0	0	0	0	0	0	0	0	0	56
OG0000542	0	9	8	3	0	8	11	0	1	0	16	56
OG0000543	0	5	3	3	2	4	2	7	3	3	24	56
OG0000544	0	5	5	1	4	9	7	2	8	6	9	56
OG0000545	0	1	3	7	5	5	8	2	10	1	14	56
OG0000546	0	0	10	0	0	3	27	0	12	0	4	56
OG0000547	0	0	52	4	0	0	0	0	0	0	0	56
OG0000548	0	0	53	0	0	0	0	0	0	0	3	56
OG0000549	0	0	6	4	0	5	1	0	0	0	40	56
OG0000550	0	0	0	0	0	0	0	0	0	56	0	56
OG0000551	6	4	5	5	6	3	3	3	5	4	11	55
OG0000552	2	4	6	2	2	8	11	1	11	4	4	55
OG0000553	2	3	3	2	13	2	3	3	4	3	17	55
OG0000554	3	5	3	4	5	7	4	7	9	2	6	55
OG0000555	2	2	3	3	4	5	5	8	10	3	10	55
OG0000556	3	2	21	0	2	3	1	4	7	7	5	55
OG0000557	4	3	4	3	10	3	4	7	2	3	12	55
OG0000558	4	2	7	3	9	4	4	2	7	3	10	55
OG0000559	1	4	3	3	7	2	2	6	2	0	25	55
OG0000560	1	3	2	3	5	3	5	4	3	23	3	55
OG0000561	0	54	0	0	0	1	0	0	0	0	0	55
OG0000562	0	55	0	0	0	0	0	0	0	0	0	55
OG0000563	0	0	5	23	2	2	2	0	15	0	6	55
OG0000564	0	0	0	0	0	0	0	0	0	0	55	55
OG0000565	49	0	0	0	1	1	0	0	0	3	0	54
OG0000566	4	3	5	5	4	3	3	4	5	3	15	54
OG0000567	3	4	5	7	9	3	3	1	4	5	10	54
OG0000568	5	10	3	7	2	4	4	2	2	3	12	54
OG0000569	4	3	6	5	5	4	3	4	4	3	13	54
OG0000570	1	0	2	0	3	4	7	8	3	16	10	54
OG0000571	3	4	4	4	3	5	3	3	5	6	14	54
OG0000572	5	8	3	7	6	4	3	3	3	4	8	54
OG0000573	4	6	4	2	11	3	5	7	2	2	8	54
OG0000574	5	4	4	5	2	3	3	5	3	4	16	54
OG0000575	4	3	3	3	6	3	3	11	2	3	13	54
OG0000576	6	2	3	3	9	2	2	9	2	3	13	54
OG0000577	3	4	4	5	6	4	3	4	5	3	13	54
OG0000578	3	3	4	4	3	2	3	7	4	3	18	54
OG0000579	1	2	4	4	5	2	2	5	4	1	24	54
OG0000580	3	5	2	6	4	4	4	5	8	2	11	54
OG0000581	1	3	1	2	1	2	3	5	2	1	33	54
OG0000582	2	5	6	5	5	4	6	4	7	2	8	54
OG0000583	3	3	6	5	5	3	3	3	9	2	12	54
OG0000584	2	5	3	3	10	3	3	6	5	4	10	54
OG0000585	3	0	5	5	8	4	4	5	6	2	12	54
OG0000586	1	8	3	4	3	10	4	5	4	3	9	54
OG0000587	0	54	0	0	0	0	0	0	0	0	0	54
OG0000588	0	54	0	0	0	0	0	0	0	0	0	54
OG0000589	0	5	9	2	6	12	9	0	3	0	8	54
OG0000590	0	0	44	0	0	0	0	0	0	0	10	54
OG0000591	0	0	1	0	5	9	3	29	3	0	4	54
OG0000592	0	0	0	0	0	0	0	0	54	0	0	54
OG0000593	4	3	4	3	5	3	3	4	6	5	13	53
OG0000594	29	2	1	0	3	2	2	3	3	4	4	53
OG0000595	8	3	5	3	3	5	4	4	3	2	13	53
OG0000596	4	1	4	3	5	4	4	7	4	2	15	53
OG0000597	3	1	3	3	3	3	2	12	3	1	19	53
OG0000598	2	2	5	2	2	2	2	6	3	2	25	53
OG0000599	3	3	3	3	2	5	2	12	4	2	14	53
OG0000600	2	1	3	3	13	4	3	3	4	3	14	53
OG0000601	4	4	3	3	5	3	3	7	6	4	11	53
OG0000602	3	0	3	3	18	2	2	1	4	2	15	53
OG0000603	1	2	3	3	5	2	2	15	3	2	15	53
OG0000604	3	3	4	4	5	4	4	2	6	2	16	53
OG0000605	2	1	4	4	6	2	2	8	3	4	17	53
OG0000606	1	4	3	2	7	5	3	7	6	4	11	53
OG0000607	3	3	3	4	3	2	4	4	6	6	15	53
OG0000608	2	5	2	5	3	7	4	5	4	3	13	53
OG0000609	2	3	4	4	7	4	4	10	3	3	9	53
OG0000610	0	53	0	0	0	0	0	0	0	0	0	53
OG0000611	0	9	3	17	0	5	3	6	4	0	6	53
OG0000612	0	1	25	0	0	2	7	0	3	0	15	53
OG0000613	0	2	2	4	27	1	3	1	0	0	13	53
OG0000614	0	0	48	0	0	0	0	0	0	0	5	53
OG0000615	0	0	8	4	3	1	1	2	1	1	32	53
OG0000616	0	0	0	0	0	0	0	52	1	0	0	53
OG0000617	0	0	0	0	0	0	0	0	0	53	0	53
OG0000618	4	4	2	5	3	3	4	6	7	2	12	52
OG0000619	3	4	1	4	3	4	4	5	8	5	11	52
OG0000620	4	1	4	4	7	3	3	10	4	2	10	52
OG0000621	5	2	4	4	3	3	4	3	8	6	10	52
OG0000622	3	1	4	4	6	2	2	13	3	3	11	52
OG0000623	2	4	4	4	5	3	2	8	4	2	14	52
OG0000624	3	2	2	1	12	2	2	7	2	2	17	52
OG0000625	2	7	5	4	3	4	6	4	6	4	7	52
OG0000626	4	6	5	4	5	7	3	4	3	4	7	52
OG0000627	2	3	3	3	3	3	3	2	5	13	12	52
OG0000628	3	0	4	5	9	2	2	5	4	2	16	52
OG0000629	3	1	3	5	6	2	2	6	4	4	16	52
OG0000630	2	3	3	2	9	2	2	8	4	2	15	52
OG0000631	2	3	5	5	6	3	4	5	6	4	9	52
OG0000632	2	0	4	4	7	3	6	2	4	4	16	52
OG0000633	2	2	6	4	4	4	3	5	6	2	14	52
OG0000634	3	5	3	4	1	12	4	3	9	5	3	52
OG0000635	3	2	3	4	9	3	3	6	1	3	15	52
OG0000636	2	3	3	4	3	2	2	9	4	2	18	52
OG0000637	1	5	5	6	6	5	4	3	7	3	7	52
OG0000638	1	3	3	2	6	2	2	9	4	2	18	52
OG0000639	1	1	3	3	8	2	2	7	4	1	20	52
OG0000640	0	3	4	4	6	4	3	3	4	1	20	52
OG0000641	0	3	5	0	0	9	28	0	5	0	2	52
OG0000642	0	3	5	9	7	6	2	6	3	1	10	52
OG0000643	0	1	2	2	7	1	1	12	2	3	21	52
OG0000644	0	0	18	0	0	2	12	10	0	1	9	52
OG0000645	0	0	3	3	7	2	5	4	4	11	13	52
OG0000646	0	0	0	0	0	0	0	0	52	0	0	52
OG0000647	2	2	4	2	6	3	3	7	2	5	15	51
OG0000648	5	3	2	1	6	6	5	8	3	7	5	51
OG0000649	7	6	8	2	7	6	1	3	2	1	8	51
OG0000650	5	4	4	4	3	4	4	6	5	5	7	51
OG0000651	2	4	4	2	4	5	4	4	10	2	10	51
OG0000652	5	2	5	4	7	4	3	3	4	3	11	51
OG0000653	1	0	0	0	0	0	0	0	0	50	0	51
OG0000654	3	3	3	3	3	3	2	9	4	4	14	51
OG0000655	4	1	2	3	14	2	2	6	1	2	14	51
OG0000656	3	2	6	5	4	3	4	4	7	4	9	51
OG0000657	2	3	5	4	5	3	3	4	7	3	12	51
OG0000658	2	2	6	5	6	4	2	7	4	3	10	51
OG0000659	3	1	4	4	6	3	3	4	6	3	14	51
OG0000660	2	3	4	4	6	3	3	2	6	3	15	51
OG0000661	2	2	4	4	5	1	5	6	5	5	12	51
OG0000662	1	3	1	2	10	2	2	15	2	2	11	51
OG0000663	1	5	5	4	6	3	4	2	8	2	11	51
OG0000664	2	2	2	2	9	2	2	5	3	1	21	51
OG0000665	1	4	5	5	4	3	2	4	6	1	16	51
OG0000666	5	1	4	4	6	3	3	7	6	4	8	51
OG0000667	1	4	3	4	6	4	4	5	6	5	9	51
OG0000668	0	32	0	0	1	10	0	2	1	2	3	51
OG0000669	0	50	0	0	0	1	0	0	0	0	0	51
OG0000670	0	51	0	0	0	0	0	0	0	0	0	51
OG0000671	0	48	0	0	0	3	0	0	0	0	0	51
OG0000672	0	51	0	0	0	0	0	0	0	0	0	51
OG0000673	0	51	0	0	0	0	0	0	0	0	0	51
OG0000674	0	12	4	3	2	4	11	0	13	0	2	51
OG0000675	0	1	1	3	33	2	2	3	3	0	3	51
OG0000676	0	0	22	0	0	0	0	0	0	0	29	51
OG0000677	0	0	31	2	0	0	0	0	0	0	18	51
OG0000678	0	0	51	0	0	0	0	0	0	0	0	51
OG0000679	0	0	7	0	0	0	1	0	17	0	26	51
OG0000680	0	0	0	0	0	0	0	0	0	0	51	51
OG0000681	50	0	0	0	0	0	0	0	0	0	0	50
OG0000682	3	2	3	3	9	3	2	10	2	2	11	50
OG0000683	3	2	4	4	1	2	2	3	3	3	23	50
OG0000684	12	3	2	4	8	2	4	3	5	0	7	50
OG0000685	4	4	5	5	2	5	3	1	11	1	9	50
OG0000686	4	4	2	1	4	4	4	6	7	4	10	50
OG0000687	4	2	4	4	6	3	3	3	4	2	15	50
OG0000688	6	3	6	5	7	4	2	3	1	4	9	50
OG0000689	2	7	4	5	5	4	4	3	4	3	9	50
OG0000690	2	0	1	2	15	1	1	8	2	1	17	50
OG0000691	2	4	2	2	5	2	2	9	4	2	16	50
OG0000692	1	2	2	3	21	3	3	2	3	4	6	50
OG0000693	4	4	6	5	4	6	3	3	7	2	6	50
OG0000694	1	23	1	1	3	1	3	5	1	1	10	50
OG0000695	2	2	4	5	5	3	3	6	6	3	11	50
OG0000696	1	4	3	5	6	3	3	4	5	2	14	50
OG0000697	2	4	7	5	3	4	5	4	6	1	9	50
OG0000698	1	3	7	5	2	4	5	2	8	4	9	50
OG0000699	0	50	0	0	0	0	0	0	0	0	0	50
OG0000700	0	11	7	9	1	6	4	1	6	0	5	50
OG0000701	0	46	0	0	0	4	0	0	0	0	0	50
OG0000702	0	8	7	5	3	4	12	2	8	0	1	50
OG0000703	0	50	0	0	0	0	0	0	0	0	0	50
OG0000704	0	6	0	0	0	20	23	0	0	1	0	50
OG0000705	0	3	9	0	9	4	5	6	3	0	11	50
OG0000706	0	3	2	4	1	3	3	1	18	7	8	50
OG0000707	0	1	0	0	14	4	12	17	0	2	0	50
OG0000708	0	0	0	0	0	0	0	0	50	0	0	50
OG0000709	0	0	0	0	0	0	0	0	50	0	0	50
OG0000710	49	0	0	0	0	0	0	0	0	0	0	49
OG0000711	4	2	3	2	5	4	3	5	6	5	10	49
OG0000712	3	3	4	3	4	3	5	6	3	5	10	49
OG0000713	5	5	1	9	3	2	1	3	4	5	11	49
OG0000714	2	5	3	2	3	5	3	2	5	2	17	49
OG0000715	3	2	4	3	7	3	3	5	3	3	13	49
OG0000716	2	1	2	2	7	2	2	15	3	2	11	49
OG0000717	7	1	7	6	3	3	3	2	2	3	12	49
OG0000718	2	2	4	3	4	4	4	4	6	5	11	49
OG0000719	1	2	3	3	6	2	5	8	4	3	12	49
OG0000720	5	1	5	5	7	3	3	6	1	4	9	49
OG0000721	2	2	3	3	5	4	2	8	3	1	16	49
OG0000722	2	1	1	1	7	1	1	1	0	1	33	49
OG0000723	1	0	1	1	1	1	1	3	2	1	37	49
OG0000724	1	0	2	0	5	4	2	7	1	1	26	49
OG0000725	3	2	3	3	9	2	2	8	4	6	7	49
OG0000726	4	0	4	3	6	2	2	10	3	4	11	49
OG0000727	1	3	3	3	3	2	3	3	5	17	6	49
OG0000728	4	5	4	6	5	4	3	3	5	4	6	49
OG0000729	2	4	5	6	3	5	3	4	5	3	9	49
OG0000730	4	3	4	5	2	5	2	9	2	6	7	49
OG0000731	2	4	5	6	2	4	3	3	6	5	9	49
OG0000732	1	1	4	3	9	2	2	11	4	2	10	49
OG0000733	2	0	2	3	4	2	2	6	2	2	24	49
OG0000734	4	2	4	4	5	5	4	4	6	4	7	49
OG0000735	3	3	5	4	3	5	4	5	5	2	10	49
OG0000736	2	2	4	4	8	2	2	4	2	1	18	49
OG0000737	1	2	2	4	7	2	2	2	3	2	22	49
OG0000738	3	1	0	2	1	1	1	19	2	2	17	49
OG0000739	2	1	3	3	6	2	2	6	4	3	17	49
OG0000740	2	4	5	6	4	4	4	2	5	3	10	49
OG0000741	0	49	0	0	0	0	0	0	0	0	0	49
OG0000742	0	49	0	0	0	0	0	0	0	0	0	49
OG0000743	0	49	0	0	0	0	0	0	0	0	0	49
OG0000744	0	4	21	0	0	3	15	0	1	0	5	49
OG0000745	0	1	12	0	4	2	6	2	13	0	9	49
OG0000746	0	0	3	2	12	2	2	3	4	2	19	49
OG0000747	0	0	0	0	0	0	0	0	49	0	0	49
OG0000748	3	3	5	3	6	4	3	4	5	3	9	48
OG0000749	12	1	4	4	7	2	4	3	3	2	6	48
OG0000750	3	2	4	3	4	3	4	9	4	3	9	48
OG0000751	3	3	4	4	5	3	3	5	5	4	9	48
OG0000752	5	3	4	4	6	2	2	3	2	3	14	48
OG0000753	3	5	3	3	4	4	3	4	5	2	12	48
OG0000754	4	4	5	4	4	4	4	4	5	3	7	48
OG0000755	7	3	5	4	6	4	2	2	7	1	7	48
OG0000756	3	3	3	3	2	2	1	5	7	2	17	48
OG0000757	2	1	2	2	9	1	1	8	2	1	19	48
OG0000758	3	3	5	3	7	3	3	6	5	2	8	48
OG0000759	2	2	3	5	4	5	3	3	6	5	10	48
OG0000760	4	2	5	4	4	3	3	3	5	3	12	48
OG0000761	9	3	2	0	3	4	4	6	8	3	6	48
OG0000762	3	4	1	4	4	4	5	6	7	3	7	48
OG0000763	1	1	18	2	1	2	0	6	5	9	3	48
OG0000764	6	4	2	5	12	3	1	6	1	3	5	48
OG0000765	1	1	4	2	4	5	3	15	5	2	6	48
OG0000766	2	2	3	3	5	2	3	5	0	3	20	48
OG0000767	3	7	4	2	7	4	5	1	7	1	7	48
OG0000768	2	5	4	4	6	4	4	3	3	2	11	48
OG0000769	2	4	4	3	4	3	6	5	6	4	7	48
OG0000770	4	2	2	2	3	2	2	4	4	2	21	48
OG0000771	1	1	3	3	5	2	2	3	3	2	23	48
OG0000772	2	1	3	4	5	3	2	7	3	1	17	48
OG0000773	4	0	3	3	5	3	3	8	6	4	9	48
OG0000774	2	4	3	3	5	4	2	1	3	1	20	48
OG0000775	1	2	3	3	10	2	3	5	5	2	12	48
OG0000776	2	1	2	2	5	1	4	18	4	1	8	48
OG0000777	2	2	4	4	11	2	2	6	4	2	9	48
OG0000778	2	1	24	0	2	0	0	3	3	10	3	48
OG0000779	1	5	8	1	2	5	8	1	5	3	9	48
OG0000780	0	46	0	0	0	2	0	0	0	0	0	48
OG0000781	0	48	0	0	0	0	0	0	0	0	0	48
OG0000782	0	48	0	0	0	0	0	0	0	0	0	48
OG0000783	0	3	0	3	0	9	28	0	5	0	0	48
OG0000784	0	15	3	3	1	6	5	1	6	1	7	48
OG0000785	0	12	11	2	1	1	4	0	4	0	13	48
OG0000786	0	5	5	4	4	4	5	2	9	3	7	48
OG0000787	0	0	39	4	0	0	0	0	0	0	5	48
OG0000788	0	0	0	0	8	0	0	0	0	40	0	48
OG0000789	0	0	0	0	0	0	0	0	48	0	0	48
OG0000790	0	0	0	0	0	0	0	0	0	0	48	48
OG0000791	2	0	2	2	7	3	2	3	3	1	22	47
OG0000792	5	2	3	3	3	3	4	4	8	4	8	47
OG0000793	3	1	2	2	8	2	2	5	15	2	5	47
OG0000794	8	3	3	2	3	4	4	2	4	3	11	47
OG0000795	5	2	5	14	1	3	3	1	3	1	9	47
OG0000796	2	2	3	3	4	2	2	8	3	1	17	47
OG0000797	6	3	3	4	8	4	4	3	4	3	5	47
OG0000798	3	2	5	4	8	2	2	5	4	1	11	47
OG0000799	9	2	3	5	5	3	5	2	5	1	7	47
OG0000800	2	2	2	3	8	1	2	6	3	1	17	47
OG0000801	7	0	0	0	6	5	6	6	6	3	8	47
OG0000802	3	2	3	3	5	3	2	7	4	2	13	47
OG0000803	3	3	3	4	4	4	5	3	6	4	8	47
OG0000804	3	5	2	1	5	4	5	6	8	3	5	47
OG0000805	2	3	3	4	7	2	2	9	1	2	12	47
OG0000806	4	7	2	3	7	4	3	3	6	0	8	47
OG0000807	2	0	4	4	7	2	2	7	4	3	12	47
OG0000808	3	3	5	5	3	3	3	5	6	2	9	47
OG0000809	2	1	6	4	4	3	2	5	4	1	15	47
OG0000810	1	2	2	2	13	3	2	9	3	5	5	47
OG0000811	1	3	2	3	10	3	2	5	2	1	15	47
OG0000812	3	4	3	3	3	3	3	6	4	4	11	47
OG0000813	5	0	4	5	4	2	2	5	6	4	10	47
OG0000814	2	14	1	0	1	8	9	5	3	2	2	47
OG0000815	3	4	5	4	3	3	3	4	3	3	12	47
OG0000816	1	0	2	0	1	3	4	11	2	3	20	47
OG0000817	3	3	4	5	5	3	3	6	4	3	8	47
OG0000818	4	4	4	5	4	4	4	3	6	3	6	47
OG0000819	3	2	2	2	5	4	3	8	6	6	6	47
OG0000820	4	3	4	5	4	3	3	5	4	2	10	47
OG0000821	1	2	1	2	8	2	3	6	2	3	17	47
OG0000822	1	2	2	2	11	2	2	1	4	2	18	47
OG0000823	1	2	5	21	0	2	0	0	2	0	14	47
OG0000824	1	0	2	4	1	7	11	0	17	3	1	47
OG0000825	1	1	1	0	2	1	1	35	2	1	2	47
OG0000826	0	47	0	0	0	0	0	0	0	0	0	47
OG0000827	0	11	3	5	1	5	8	1	3	4	6	47
OG0000828	0	5	8	11	2	4	3	3	3	4	4	47
OG0000829	0	7	3	7	3	6	5	5	4	2	5	47
OG0000830	0	1	3	8	6	4	4	1	9	1	10	47
OG0000831	0	3	1	3	4	6	11	8	6	0	5	47
OG0000832	0	3	3	3	6	2	2	11	3	1	13	47
OG0000833	0	0	47	0	0	0	0	0	0	0	0	47
OG0000834	0	0	4	3	6	3	2	2	4	3	20	47
OG0000835	0	0	0	1	0	6	27	8	3	1	1	47
OG0000836	0	0	0	0	0	3	32	0	12	0	0	47
OG0000837	0	0	0	0	0	0	0	0	47	0	0	47
OG0000838	44	0	0	1	0	0	0	0	0	0	1	46
OG0000839	4	2	4	4	5	3	4	4	4	5	7	46
OG0000840	1	3	4	3	9	3	1	6	3	4	9	46
OG0000841	3	1	5	5	3	3	3	4	4	3	12	46
OG0000842	1	2	2	2	2	1	1	10	2	1	22	46
OG0000843	2	1	4	4	2	2	2	2	4	6	17	46
OG0000844	3	2	5	5	4	4	4	3	4	3	9	46
OG0000845	3	3	4	4	3	3	3	5	5	2	11	46
OG0000846	5	1	5	6	1	2	3	8	4	2	9	46
OG0000847	4	2	5	5	4	3	3	2	7	4	7	46
OG0000848	3	2	3	3	3	2	2	4	4	3	17	46
OG0000849	3	3	3	3	4	2	2	10	3	1	12	46
OG0000850	3	1	3	4	3	2	1	11	2	2	14	46
OG0000851	8	2	4	4	1	3	3	6	6	2	7	46
OG0000852	1	7	1	5	2	5	7	2	4	6	6	46
OG0000853	3	3	4	3	4	3	3	4	5	3	11	46
OG0000854	3	2	3	1	3	7	2	4	4	2	15	46
OG0000855	4	2	3	3	5	3	2	4	2	5	13	46
OG0000856	2	0	12	5	2	3	2	6	4	2	8	46
OG0000857	1	2	3	2	4	2	2	8	3	2	17	46
OG0000858	1	4	3	3	6	6	5	3	8	2	5	46
OG0000859	2	2	4	4	3	2	2	2	3	2	20	46
OG0000860	3	4	3	2	4	3	3	4	5	4	11	46
OG0000861	1	3	3	3	2	3	2	5	4	0	20	46
OG0000862	1	1	3	3	8	3	3	3	5	2	14	46
OG0000863	3	3	4	1	3	3	3	7	4	8	7	46
OG0000864	1	2	2	2	9	2	2	10	4	2	10	46
OG0000865	2	1	4	3	4	3	3	7	6	5	8	46
OG0000866	2	1	3	2	8	3	2	4	4	1	16	46
OG0000867	2	1	2	2	7	4	1	9	2	8	8	46
OG0000868	1	1	2	3	13	1	0	4	2	1	18	46
OG0000869	2	2	5	4	4	3	3	6	4	3	10	46
OG0000870	1	4	2	2	10	2	2	2	4	1	16	46
OG0000871	1	2	3	3	6	2	2	6	4	4	13	46
OG0000872	2	2	4	4	6	3	2	4	4	3	12	46
OG0000873	1	1	1	1	21	1	1	1	2	2	14	46
OG0000874	1	2	4	4	6	2	2	4	4	3	14	46
OG0000875	1	0	0	0	0	3	0	41	0	0	1	46
OG0000876	1	2	3	3	9	2	2	2	1	2	19	46
OG0000877	0	46	0	0	0	0	0	0	0	0	0	46
OG0000878	0	2	2	3	4	1	1	0	1	0	32	46
OG0000879	0	3	9	14	0	4	1	0	5	0	10	46
OG0000880	0	4	0	4	6	2	3	1	4	13	9	46
OG0000881	0	0	0	0	0	5	1	0	40	0	0	46
OG0000882	0	0	0	0	0	0	0	46	0	0	0	46
OG0000883	2	3	5	5	3	3	3	3	6	3	9	45
OG0000884	2	1	2	2	10	1	2	5	8	1	11	45
OG0000885	3	1	4	4	4	7	1	7	4	3	7	45
OG0000886	2	1	3	4	6	2	2	3	4	1	17	45
OG0000887	2	4	3	4	6	3	3	4	3	2	11	45
OG0000888	3	5	3	1	4	4	3	5	4	2	11	45
OG0000889	2	4	4	5	4	3	4	3	5	2	9	45
OG0000890	2	2	4	3	3	3	3	9	5	2	9	45
OG0000891	3	4	1	4	3	4	4	3	8	1	10	45
OG0000892	2	4	4	2	5	3	3	5	6	2	9	45
OG0000893	3	2	4	4	4	3	3	3	5	3	11	45
OG0000894	2	1	3	2	6	2	2	4	3	2	18	45
OG0000895	3	2	3	5	11	3	4	3	2	4	5	45
OG0000896	6	2	3	3	4	3	4	4	6	5	5	45
OG0000897	3	3	1	3	9	2	2	10	2	2	8	45
OG0000898	4	3	3	4	8	3	2	4	3	3	8	45
OG0000899	2	3	3	3	3	3	3	17	2	3	3	45
OG0000900	2	2	3	4	5	2	2	2	4	1	18	45
OG0000901	2	2	4	7	7	2	3	4	3	1	10	45
OG0000902	2	2	5	4	5	3	3	3	3	1	14	45
OG0000903	1	3	4	3	6	3	3	5	5	1	11	45
OG0000904	3	4	4	2	3	3	3	3	6	3	11	45
OG0000905	3	2	4	4	4	2	3	5	7	3	8	45
OG0000906	2	3	6	5	3	3	5	3	5	4	6	45
OG0000907	3	3	4	4	6	3	2	3	3	2	12	45
OG0000908	4	2	3	4	6	3	3	3	4	3	10	45
OG0000909	2	9	2	3	5	5	4	2	7	2	4	45
OG0000910	1	8	3	6	8	3	7	1	2	1	5	45
OG0000911	2	2	3	3	3	2	2	3	4	1	20	45
OG0000912	1	2	3	5	4	2	2	6	4	1	15	45
OG0000913	3	3	3	5	2	4	4	4	5	4	8	45
OG0000914	3	2	3	2	4	2	2	9	4	4	10	45
OG0000915	1	3	3	3	1	2	2	10	4	0	16	45
OG0000916	2	3	5	5	4	3	4	5	5	1	8	45
OG0000917	1	4	5	8	3	6	3	1	4	4	6	45
OG0000918	2	3	6	3	4	3	3	8	5	3	5	45
OG0000919	3	1	5	4	6	3	3	4	4	5	7	45
OG0000920	2	3	7	4	4	3	3	1	4	2	12	45
OG0000921	1	1	23	2	1	1	1	2	3	7	3	45
OG0000922	0	43	0	0	0	2	0	0	0	0	0	45
OG0000923	0	45	0	0	0	0	0	0	0	0	0	45
OG0000924	0	45	0	0	0	0	0	0	0	0	0	45
OG0000925	0	43	0	0	0	2	0	0	0	0	0	45
OG0000926	0	8	4	5	2	7	5	2	7	0	5	45
OG0000927	0	21	8	4	0	1	2	0	2	0	7	45
OG0000928	0	6	3	4	1	4	7	2	4	0	14	45
OG0000929	0	7	3	4	6	8	7	2	3	0	5	45
OG0000930	0	42	0	0	0	2	1	0	0	0	0	45
OG0000931	0	2	21	1	0	1	2	0	1	0	17	45
OG0000932	0	2	7	4	1	1	11	2	2	0	15	45
OG0000933	0	1	27	0	0	1	3	0	0	0	13	45
OG0000934	0	0	2	1	0	0	0	0	0	0	42	45
OG0000935	0	0	0	0	0	1	0	40	2	2	0	45
OG0000936	0	0	0	0	0	0	0	0	45	0	0	45
OG0000937	0	0	0	0	0	0	0	0	45	0	0	45
OG0000938	0	0	0	0	0	0	0	0	0	0	45	45
OG0000939	5	3	3	3	4	2	3	4	3	5	9	44
OG0000940	1	4	2	2	12	4	4	9	3	1	2	44
OG0000941	3	3	4	3	5	3	3	6	5	4	5	44
OG0000942	4	3	3	5	7	2	3	5	5	2	5	44
OG0000943	1	3	3	2	3	4	5	3	4	4	12	44
OG0000944	3	1	2	2	6	1	1	9	2	2	15	44
OG0000945	2	5	3	4	4	4	4	3	6	3	6	44
OG0000946	1	0	4	0	0	2	3	2	1	10	21	44
OG0000947	2	1	3	3	5	2	2	7	4	2	13	44
OG0000948	2	2	4	5	2	6	2	3	4	3	11	44
OG0000949	2	3	4	4	2	4	3	3	6	3	10	44
OG0000950	3	4	4	4	2	3	3	5	6	3	7	44
OG0000951	3	3	3	4	3	3	3	4	5	2	11	44
OG0000952	3	2	3	5	2	3	3	3	6	3	11	44
OG0000953	1	2	2	3	5	2	2	9	2	2	14	44
OG0000954	1	4	4	7	1	8	2	2	2	3	10	44
OG0000955	1	2	3	3	2	2	2	11	4	1	13	44
OG0000956	1	3	4	3	3	2	2	6	4	2	14	44
OG0000957	3	1	2	2	4	3	2	2	4	4	17	44
OG0000958	3	2	3	3	6	3	3	2	5	2	12	44
OG0000959	3	2	4	1	4	2	2	5	3	3	15	44
OG0000960	3	1	2	2	5	1	2	6	6	4	12	44
OG0000961	2	2	5	4	10	3	2	2	6	2	6	44
OG0000962	4	2	1	3	4	3	3	6	5	3	10	44
OG0000963	1	3	4	4	4	2	2	1	4	2	17	44
OG0000964	6	3	2	3	4	2	12	6	3	1	2	44
OG0000965	2	3	5	4	4	3	2	2	7	1	11	44
OG0000966	3	2	3	1	5	8	10	2	5	2	3	44
OG0000967	3	2	5	6	3	2	3	5	4	2	9	44
OG0000968	3	4	3	3	5	4	3	6	4	3	6	44
OG0000969	2	0	3	2	6	2	3	5	5	2	14	44
OG0000970	1	3	3	3	3	2	2	13	4	2	8	44
OG0000971	1	1	2	2	5	1	1	21	0	1	9	44
OG0000972	2	1	2	2	9	2	4	8	2	1	11	44
OG0000973	1	2	7	7	5	1	1	6	2	1	11	44
OG0000974	1	0	0	0	3	1	0	2	28	5	4	44
OG0000975	1	0	1	2	8	1	1	8	2	2	18	44
OG0000976	1	3	3	3	4	3	3	6	6	3	9	44
OG0000977	1	2	3	4	4	2	3	4	0	2	19	44
OG0000978	1	5	4	4	4	7	4	3	4	2	6	44
OG0000979	1	6	7	4	1	6	4	0	4	3	8	44
OG0000980	0	23	0	0	0	6	8	0	7	0	0	44
OG0000981	0	22	2	0	0	16	2	0	0	0	2	44
OG0000982	0	43	0	0	0	1	0	0	0	0	0	44
OG0000983	0	44	0	0	0	0	0	0	0	0	0	44
OG0000984	0	43	0	0	0	1	0	0	0	0	0	44
OG0000985	0	44	0	0	0	0	0	0	0	0	0	44
OG0000986	0	44	0	0	0	0	0	0	0	0	0	44
OG0000987	0	14	4	3	0	6	5	0	6	0	6	44
OG0000988	0	1	2	1	4	1	1	1	2	1	30	44
OG0000989	0	0	44	0	0	0	0	0	0	0	0	44
OG0000990	0	0	9	0	0	0	0	0	0	0	35	44
OG0000991	0	0	0	0	6	6	3	4	7	1	17	44
OG0000992	0	0	0	0	0	0	0	44	0	0	0	44
OG0000993	0	0	0	0	0	0	0	0	44	0	0	44
OG0000994	3	5	4	3	5	3	4	4	4	3	5	43
OG0000995	3	3	3	3	4	3	4	4	7	2	7	43
OG0000996	6	0	4	5	3	2	2	8	3	2	8	43
OG0000997	3	2	2	2	4	2	2	9	4	2	11	43
OG0000998	5	3	5	3	3	3	3	4	3	2	9	43
OG0000999	4	4	1	3	4	3	3	4	6	2	9	43
OG0001000	3	2	3	3	3	2	2	4	4	3	14	43
OG0001001	2	3	4	4	3	2	2	5	4	2	12	43
OG0001002	2	4	5	5	3	3	4	3	3	3	8	43
OG0001003	4	2	2	5	8	3	3	3	3	3	7	43
OG0001004	1	2	5	4	3	4	3	5	4	6	6	43
OG0001005	3	3	4	5	2	3	4	3	4	4	8	43
OG0001006	4	4	4	5	2	3	4	4	4	2	7	43
OG0001007	6	2	4	2	2	3	3	5	5	4	7	43
OG0001008	2	2	5	2	5	2	2	2	4	3	14	43
OG0001009	12	2	3	3	1	2	3	2	2	7	6	43
OG0001010	2	2	4	3	7	2	2	7	3	3	8	43
OG0001011	4	1	1	3	6	5	3	3	6	3	8	43
OG0001012	2	1	6	4	3	2	3	4	5	5	8	43
OG0001013	3	1	3	2	5	3	2	9	4	2	9	43
OG0001014	5	3	3	3	3	4	3	3	4	6	6	43
OG0001015	4	3	3	3	3	6	3	4	5	3	6	43
OG0001016	2	2	4	2	4	2	2	7	3	0	15	43
OG0001017	7	3	2	1	5	3	4	8	6	1	3	43
OG0001018	1	2	4	5	1	2	1	1	3	1	22	43
OG0001019	2	1	1	1	5	1	1	2	1	1	27	43
OG0001020	2	1	3	16	3	2	2	3	4	1	6	43
OG0001021	3	2	5	10	5	2	3	3	0	3	7	43
OG0001022	2	2	4	5	4	2	4	3	5	2	10	43
OG0001023	1	0	1	1	8	1	1	15	1	1	13	43
OG0001024	4	1	6	4	5	3	5	4	2	3	6	43
OG0001025	1	2	4	5	2	3	2	4	4	1	15	43
OG0001026	3	2	4	4	4	3	3	5	6	1	8	43
OG0001027	1	1	2	2	7	2	2	10	3	2	11	43
OG0001028	2	3	3	3	4	2	2	7	2	1	14	43
OG0001029	4	0	4	3	4	3	2	6	5	2	10	43
OG0001030	1	3	5	2	2	4	4	3	5	5	9	43
OG0001031	5	3	5	5	2	2	2	2	4	1	12	43
OG0001032	2	2	4	3	2	2	2	5	4	2	15	43
OG0001033	3	1	3	2	3	1	2	5	1	3	19	43
OG0001034	2	3	4	4	3	3	4	5	5	1	9	43
OG0001035	1	1	3	3	5	2	2	7	3	3	13	43
OG0001036	1	1	3	4	4	3	2	5	4	3	13	43
OG0001037	1	1	2	2	8	1	1	4	2	1	20	43
OG0001038	1	3	22	0	1	2	2	2	2	5	3	43
OG0001039	1	4	2	1	3	2	2	11	2	2	13	43
OG0001040	1	2	3	3	2	2	2	4	4	2	18	43
OG0001041	0	41	0	0	0	2	0	0	0	0	0	43
OG0001042	0	43	0	0	0	0	0	0	0	0	0	43
OG0001043	0	42	0	0	0	1	0	0	0	0	0	43
OG0001044	0	43	0	0	0	0	0	0	0	0	0	43
OG0001045	0	4	1	2	0	5	21	3	0	1	6	43
OG0001046	0	42	0	0	0	1	0	0	0	0	0	43
OG0001047	0	42	0	0	0	1	0	0	0	0	0	43
OG0001048	0	1	5	14	0	1	22	0	0	0	0	43
OG0001049	0	0	43	0	0	0	0	0	0	0	0	43
OG0001050	0	0	2	1	2	2	2	26	3	1	4	43
OG0001051	0	0	2	0	19	0	0	0	1	0	21	43
OG0001052	0	0	2	1	0	7	8	0	1	9	15	43
OG0001053	0	0	0	0	0	0	0	0	43	0	0	43
OG0001054	2	3	3	3	3	2	2	6	3	2	13	42
OG0001055	8	2	1	3	3	3	2	10	3	3	4	42
OG0001056	8	3	2	0	3	2	3	5	5	4	7	42
OG0001057	7	2	3	1	4	4	4	4	3	4	6	42
OG0001058	5	2	3	4	1	2	2	9	4	2	8	42
OG0001059	1	3	4	2	4	2	2	9	4	1	10	42
OG0001060	2	4	5	5	3	4	5	3	6	2	3	42
OG0001061	4	2	3	4	5	2	2	5	3	2	10	42
OG0001062	3	5	3	3	5	4	3	3	5	3	5	42
OG0001063	3	2	4	3	4	4	3	6	4	3	6	42
OG0001064	2	9	3	2	3	5	3	6	4	2	3	42
OG0001065	6	2	4	3	3	3	7	4	5	2	3	42
OG0001066	1	2	3	2	7	3	3	4	4	2	11	42
OG0001067	3	1	2	4	4	3	3	3	6	3	10	42
OG0001068	1	1	3	4	5	2	2	3	3	1	17	42
OG0001069	1	3	7	3	3	2	3	5	5	2	8	42
OG0001070	5	4	2	4	3	3	3	2	4	4	8	42
OG0001071	2	3	3	3	5	3	4	6	5	2	6	42
OG0001072	6	0	0	0	5	5	4	6	5	4	7	42
OG0001073	3	0	4	2	6	2	2	7	4	1	11	42
OG0001074	3	1	3	3	3	2	2	6	3	1	15	42
OG0001075	2	3	2	4	2	5	4	3	5	3	9	42
OG0001076	4	4	3	3	4	3	3	5	4	3	6	42
OG0001077	1	1	2	2	11	2	2	4	3	1	13	42
OG0001078	3	3	3	4	8	3	5	3	4	2	4	42
OG0001079	1	2	4	4	6	2	2	4	4	1	12	42
OG0001080	2	4	4	2	4	3	3	7	1	4	8	42
OG0001081	2	3	5	4	3	3	3	3	4	4	8	42
OG0001082	1	1	3	4	5	2	2	5	4	4	11	42
OG0001083	4	3	0	3	4	4	2	7	5	4	6	42
OG0001084	3	3	5	5	3	3	3	3	4	3	7	42
OG0001085	1	2	2	4	6	2	2	5	1	2	15	42
OG0001086	5	2	3	4	3	2	3	5	6	2	7	42
OG0001087	2	3	3	4	3	4	5	2	6	2	8	42
OG0001088	5	5	4	4	3	4	4	2	5	1	5	42
OG0001089	2	2	3	3	6	2	2	2	6	1	13	42
OG0001090	2	1	10	9	1	1	1	3	2	2	10	42
OG0001091	4	5	3	3	3	3	3	3	8	5	2	42
OG0001092	3	1	1	1	3	1	1	26	2	1	2	42
OG0001093	3	2	2	2	13	1	1	8	2	2	6	42
OG0001094	2	2	4	3	3	2	2	5	3	1	15	42
OG0001095	2	1	3	1	3	2	2	6	4	11	7	42
OG0001096	2	2	4	4	3	2	2	3	4	1	15	42
OG0001097	1	1	2	2	7	1	3	9	2	2	12	42
OG0001098	2	2	3	3	7	2	2	9	5	2	5	42
OG0001099	1	3	2	2	7	2	2	3	3	2	15	42
OG0001100	1	2	2	1	3	2	2	12	2	2	13	42
OG0001101	2	2	4	4	7	2	2	2	6	3	8	42
OG0001102	2	2	3	3	9	3	2	4	2	3	9	42
OG0001103	1	1	1	1	10	2	2	1	0	2	21	42
OG0001104	2	1	2	4	4	2	2	3	4	2	16	42
OG0001105	2	0	2	1	13	2	2	2	1	2	15	42
OG0001106	1	0	2	2	5	2	2	3	4	1	20	42
OG0001107	2	1	5	5	5	3	3	3	4	2	9	42
OG0001108	2	3	1	0	5	3	10	1	7	4	6	42
OG0001109	1	0	2	2	5	1	1	10	2	2	16	42
OG0001110	1	1	1	2	2	1	1	11	2	1	19	42
OG0001111	1	2	5	4	5	3	5	3	6	2	6	42
OG0001112	1	0	3	2	3	2	2	8	4	2	15	42
OG0001113	1	4	2	5	3	3	3	2	5	7	7	42
OG0001114	0	28	0	0	0	10	3	0	0	1	0	42
OG0001115	0	42	0	0	0	0	0	0	0	0	0	42
OG0001116	0	42	0	0	0	0	0	0	0	0	0	42
OG0001117	0	13	7	4	1	8	3	0	2	0	4	42
OG0001118	0	1	3	4	5	1	11	0	5	2	10	42
OG0001119	0	2	3	3	9	1	2	3	3	1	15	42
OG0001120	0	1	6	10	3	2	3	2	2	2	11	42
OG0001121	0	0	42	0	0	0	0	0	0	0	0	42
OG0001122	0	0	0	0	0	0	2	0	40	0	0	42
OG0001123	0	0	0	0	0	0	0	0	42	0	0	42
OG0001124	0	0	0	0	0	0	0	0	0	0	42	42
OG0001125	5	5	4	4	4	4	3	1	3	2	6	41
OG0001126	1	2	4	4	3	2	3	2	3	1	16	41
OG0001127	8	2	2	8	3	2	1	3	3	2	7	41
OG0001128	2	2	4	2	4	1	2	5	3	1	15	41
OG0001129	3	5	2	5	2	5	6	3	5	2	3	41
OG0001130	1	2	4	4	2	2	2	3	4	4	13	41
OG0001131	1	1	2	3	6	1	1	4	8	1	13	41
OG0001132	2	1	3	3	8	2	2	6	4	1	9	41
OG0001133	1	4	3	6	4	3	6	4	3	1	6	41
OG0001134	4	3	1	3	3	4	4	2	9	7	1	41
OG0001135	1	2	1	2	6	1	1	6	2	1	18	41
OG0001136	6	4	1	2	4	3	3	4	3	3	8	41
OG0001137	2	2	2	3	2	2	2	5	2	3	16	41
OG0001138	2	1	2	2	2	1	1	22	2	3	3	41
OG0001139	2	6	2	4	5	5	3	1	7	1	5	41
OG0001140	1	5	2	3	3	5	3	3	8	2	6	41
OG0001141	5	2	2	6	2	3	2	4	4	4	7	41
OG0001142	3	2	4	5	3	3	2	1	3	1	14	41
OG0001143	2	2	3	3	7	1	3	8	2	2	8	41
OG0001144	2	2	2	2	5	1	1	1	1	1	23	41
OG0001145	3	1	2	4	5	5	3	4	3	3	8	41
OG0001146	3	4	3	1	4	4	3	3	5	3	8	41
OG0001147	2	2	4	5	2	3	3	5	6	2	7	41
OG0001148	2	3	3	2	2	2	6	2	9	1	9	41
OG0001149	4	2	3	4	4	3	3	5	3	2	8	41
OG0001150	2	1	2	1	5	3	2	6	3	2	14	41
OG0001151	3	2	3	4	3	3	3	6	5	3	6	41
OG0001152	3	1	5	5	6	2	3	2	3	2	9	41
OG0001153	3	2	3	4	3	2	3	5	4	3	9	41
OG0001154	2	1	2	2	2	1	1	6	1	1	22	41
OG0001155	1	2	4	2	6	2	2	3	4	2	13	41
OG0001156	3	2	3	3	5	2	2	4	3	3	11	41
OG0001157	1	1	4	4	1	2	2	5	5	2	14	41
OG0001158	2	2	2	1	9	4	1	3	1	1	15	41
OG0001159	3	1	3	6	3	3	3	5	3	3	8	41
OG0001160	2	1	2	2	9	1	1	9	2	0	12	41
OG0001161	1	3	3	4	3	2	2	3	3	0	17	41
OG0001162	1	1	4	4	2	3	11	2	7	0	6	41
OG0001163	2	3	5	8	3	4	2	2	2	2	8	41
OG0001164	4	4	4	2	3	3	3	3	4	2	9	41
OG0001165	2	5	5	4	1	10	4	2	1	3	4	41
OG0001166	2	1	4	3	3	2	3	5	3	2	13	41
OG0001167	1	2	4	2	5	2	2	1	4	1	17	41
OG0001168	2	2	3	3	5	2	2	3	2	1	16	41
OG0001169	2	2	5	2	5	2	2	1	2	2	16	41
OG0001170	2	3	3	3	2	2	2	2	4	3	15	41
OG0001171	3	4	4	4	2	3	3	5	4	2	7	41
OG0001172	2	1	2	3	2	4	3	7	4	1	12	41
OG0001173	1	1	2	2	3	3	2	17	3	1	6	41
OG0001174	1	0	10	11	0	4	5	0	3	1	6	41
OG0001175	2	1	3	1	4	1	1	14	2	2	10	41
OG0001176	2	1	3	2	6	2	2	6	3	1	13	41
OG0001177	2	3	2	2	5	4	3	2	5	5	8	41
OG0001178	1	1	2	2	3	1	1	5	1	2	22	41
OG0001179	1	2	3	3	5	2	2	2	3	9	9	41
OG0001180	2	1	13	3	2	1	0	6	2	8	3	41
OG0001181	2	1	6	5	3	3	4	2	4	2	9	41
OG0001182	2	2	4	4	5	2	2	2	4	4	10	41
OG0001183	1	1	2	1	12	2	2	8	2	1	9	41
OG0001184	0	3	3	6	3	2	9	4	5	1	5	41
OG0001185	0	39	0	0	0	2	0	0	0	0	0	41
OG0001186	0	41	0	0	0	0	0	0	0	0	0	41
OG0001187	0	35	0	0	0	6	0	0	0	0	0	41
OG0001188	0	27	0	0	1	13	0	0	0	0	0	41
OG0001189	0	41	0	0	0	0	0	0	0	0	0	41
OG0001190	0	1	0	0	0	1	0	1	38	0	0	41
OG0001191	0	3	2	4	7	2	2	4	2	2	13	41
OG0001192	0	4	5	3	0	2	6	0	11	0	10	41
OG0001193	0	1	1	2	1	1	2	4	2	0	27	41
OG0001194	0	1	4	2	1	6	6	6	6	7	2	41
OG0001195	0	1	1	1	1	1	1	15	1	0	19	41
OG0001196	0	0	35	5	0	0	0	0	0	0	1	41
OG0001197	0	0	13	19	0	0	2	0	2	0	5	41
OG0001198	0	0	0	0	0	0	3	1	33	1	3	41
OG0001199	0	0	0	0	0	0	0	0	41	0	0	41
OG0001200	0	0	0	0	0	0	0	0	39	0	2	41
OG0001201	40	0	0	0	0	0	0	0	0	0	0	40
OG0001202	1	0	0	0	0	0	0	0	0	39	0	40
OG0001203	3	2	3	3	1	2	2	6	4	2	12	40
OG0001204	2	3	3	4	4	3	4	7	2	1	7	40
OG0001205	4	3	3	2	5	3	3	2	5	2	8	40
OG0001206	3	3	4	4	3	3	2	4	5	1	8	40
OG0001207	3	1	5	5	1	3	6	3	4	3	6	40
OG0001208	3	2	3	3	5	2	2	4	2	1	13	40
OG0001209	4	0	3	3	3	2	2	4	4	3	12	40
[truncated: 26,714 more rows]

## Sheet: Fig. 5a
>Ro013340
[truncated: 65 more rows]

## Sheet: Fig. 7c
>Saoff2g02043
[truncated: 33 more rows]

## Sheet: Fig. 9b
>CbSAMT
[truncated: 39 more rows]

[truncated: 9 more sheets: Supplementary Fig. 1, Supplementary Fig. 2, Supplementary Fig. 3, Supplementary Fig. 6, Supplementary Fig. 10, Supplementary Fig. 12, Supplementary Fig.13, Supplementary Fig. 17, Sheet1]
